# Supplementary material for: Comparative analysis of complete Artemisia subgenus Seriphidium (Asteraceae: Anthemideae) chloroplast genomes: insights into structural divergence and phylogenetic relationships
Source: BMC Plant Biol. 2023 Mar 10;23:136. doi: 10.1186/s12870-023-04113-1 (PMC9999589; doi:10.1186/s12870-023-04113-1)
Supplement: Supplementary file 1 — Additional file 1: Table S1. GenBank information for species derived from the NCBI database used in the phylogenetic analysis. Table S2. List of annotated genes in the subg. Seriphidium chloroplast genomes. Table S3. Raw data from the analysis of simple sequence repeats in the subg. Seriphidium. Table S4. Raw data from the analysis of long dispersed repeats in the subg. Seriphidium. Table S5. Raw values for each variant region of the subg. Seriphidium chloroplast genome used for hypervariable regions analysis. [file 12870_2023_4113_MOESM1_ESM.xlsx]

## Sheet: Table S1
Table S1. GenBank information for species derived from the NCBI database used in the phylogenetic analysis.
Species	Accession number	Collection
Artemisia hallaisanensis	MG951490	NCBI
Artemisia japonica	MG951491	NCBI
Artemisia ordosica	NC_046571	NCBI
Artemisia capillaris	KY073391/MG951485	NCBI
Artemisia scoparia	MT830857/NC_045286	NCBI
Artemisia selengensis	NC_039647/MG951498	NCBI
Artemisia argyi	NC_030785/MG951484	NCBI
Artemisia princeps	MG951495	NCBI
Artemisia rubripes	MG951496	NCBI
Artemisia tangutica	MT701043	NCBI
Artemisia lactiflora	MZ151340	NCBI
Artemisia montana	NC_025910/MG951493	NCBI
Artemisia stolonifera	MG951500	NCBI
Artemisia feddei	MG951486	NCBI
Artemisia sieversiana	MG951499	NCBI
Artemisia frigida	JX293720/NC_020607	NCBI
Artemisia gmelinii	KY073390/MG951489	NCBI
Artemisia freyniana f. discolor	MG951487	NCBI
Artemisia nakaii	MG951494	NCBI
Artemisia fukudo	KU360270/MG951488	NCBI
Artemisia annua	NC_034683/MG951482	NCBI
Artemisia maritima	MK532038/NC_045093	NCBI
Ajania pacifica	NC_050690/MN883841	NCBI

## Sheet: Table S2
Table S2. List of annotated genes in the subg. Seriphidium chloroplast genomes
Category	Gene group	Gene name
Photosynthesis	Subunits of photosystem I	psaA, psaB, psaC, psaI, psaJ
	Subunits of photosystem II	psbA, psbB, psbC, psbD, psbE, psbF, psbH, psbI, psbJ, psbK, psbL, psbM, psbN, psbT, psbZ
	Subunits of NADH dehydrogenase	ndhA*, ndhB*(2), ndhC, ndhD, ndhE, ndhF, ndhG, ndhH, ndhI, ndhJ, ndhK
	Subunits of cytochrome b/f complex	petA, petB*, petD*, petG, petL, petN
	Subunits of ATP synthase	atpA, atpB, atpE, atpF*, atpH, atpI
	Large subunit of rubisco	rbcL
Self-replication	Proteins of large ribosomal subunit	rpl14, rpl16*, rpl2*(2), rpl20, rpl22, rpl23(2), rpl32, rpl33, rpl36
	Proteins of small ribosomal subunit	rps11, rps12**(2), rps14, rps15, rps16*, rps18, rps19, rps2, rps3, rps4, rps7(2), rps8
	Subunits of RNA polymerase	rpoA, rpoB, rpoC1*, rpoC2
	Ribosomal RNAs	rrn16(2), rrn23(2), rrn4.5(2), rrn5(2)
	Transfer RNAs	trnA-UGC*(2), trnC-GCA, trnD-GUC, trnE-UUC, trnF-GAA, trnG-UCC, trnG-UCC*, trnH-GUG, trnI-CAU(2), trnI-GAU*(2), trnK-UUU*, trnL-CAA(2), trnL-UAA*, trnL-UAG, trnM-CAU, trnN-GUU(2), trnP-UGG, trnQ-UUG, trnR-ACG(2), trnR-UCU, trnS-GCU, trnS-GGA, trnS-UGA, trnT-GGU, trnT-UGU, trnV-GAC(2), trnV-UAC*, trnW-CCA, trnY-GUA, trnfM-CAU
Other genes	Maturase	matK
	Protease	clpP**
	Envelope membrane protein	cemA
	Acetyl-CoA carboxylase	accD
	c-type cytochrome synthesis gene	ccsA
	Translation initiation factor	infA
Genes of unknown function	Conserved hypothetical chloroplast ORF	ψycf1, ycf1, ycf15(2), ycf2(2), ycf3**, ycf4
Notes: Gene*: Gene with one introns; Gene**: Gene with two introns; ψGene: Pseudo gene; Gene(2): Number of copies of multi-copy genes

## Sheet: Table S3
Table S3. Raw data from the analysis of simple sequence repeats in the subg. Seriphidium
ID	SSR nr.	SSR type	SSR	size	start	end	location	Region
Artemisia ferganensis	1	p1	(A)10	10	1674	1683	IGS(psbA,trnK-UUU)	LSC
Artemisia ferganensis	2	p1	(A)12	12	4473	4484	IGS(trnK-UUU,rps16)	LSC
Artemisia ferganensis	3	p1	(A)10	10	4719	4728	IGS(trnK-UUU,rps16)	LSC
Artemisia ferganensis	6	p1	(A)10	10	9659	9668	IGS(trnC-GCA,petN)	LSC
Artemisia ferganensis	9	p1	(T)10	10	10638	10647	IGS(psbM,trnD-GUC)	LSC
Artemisia ferganensis	10	p1	(A)10	10	11195	11204	IGS(psbM,trnD-GUC)	LSC
Artemisia ferganensis	11	p1	(T)15	15	12265	12279	IGS(trnE-UUC,rpoB)	LSC
Artemisia ferganensis	12	p1	(A)10	10	12955	12964	rpoB	LSC
Artemisia ferganensis	13	p1	(T)11	11	16224	16234	rpoC1-intron1	LSC
Artemisia ferganensis	14	p1	(A)10	10	17578	17587	rpoC1-exon2	LSC
Artemisia ferganensis	15	p1	(A)10	10	18004	18013	rpoC1-exon2	LSC
Artemisia ferganensis	17	p1	(A)11	11	22705	22715	IGS(rpoC2,rps2)	LSC
Artemisia ferganensis	18	p1	(T)10	10	22821	22830	IGS(rpoC2,rps2)	LSC
Artemisia ferganensis	19	p1	(T)12	12	24551	24562	IGS(atpI,atpH)	LSC
Artemisia ferganensis	20	p1	(T)10	10	25622	25631	IGS(atpI,atpH)	LSC
Artemisia ferganensis	22	p1	(T)14	14	27547	27560	IGS(atpF,atpA)	LSC
Artemisia ferganensis	23	p1	(T)12	12	29136	29147	IGS(atpA,trnR-UCU)	LSC
Artemisia ferganensis	24	p1	(A)12	12	29355	29366	IGS(trnR-UCU,trnG-UCC)	LSC
Artemisia ferganensis	30	p1	(T)10	10	30588	30597	IGS(trnT-GGU,psbD)	LSC
Artemisia ferganensis	32	p1	(T)11	11	34261	34271	IGS(psbC,trnS-UGA)	LSC
Artemisia ferganensis	34	p1	(T)13	13	41117	41129	IGS(psaA,ycf3)	LSC
Artemisia ferganensis	35	p1	(A)17	17	41132	41148	IGS(psaA,ycf3)	LSC
Artemisia ferganensis	37	p1	(A)12	12	45830	45841	IGS(trnT-UGU,trnL-UAA)	LSC
Artemisia ferganensis	39	p1	(T)11	11	49741	49751	IGS(ndhC,trnV-UAC)	LSC
Artemisia ferganensis	41	p1	(T)13	13	53935	53947	IGS(atpB,rbcL)	LSC
Artemisia ferganensis	42	p1	(T)10	10	56103	56112	IGS(rbcL,accD)	LSC
Artemisia ferganensis	43	p1	(A)12	12	59365	59376	IGS(ycf4,cemA)	LSC
Artemisia ferganensis	45	p1	(T)15	15	61566	61580	IGS(petA,psbJ)	LSC
Artemisia ferganensis	49	p1	(A)10	10	72450	72459	psbT(partical:20.00%)	LSC
Artemisia ferganensis	50	p1	(T)10	10	76272	76281	rpoA	LSC
Artemisia ferganensis	51	p1	(T)14	14	78687	78700	IGS(rps8,rpl14)	LSC
Artemisia ferganensis	52	p1	(T)15	15	79190	79204	IGS(rpl14,rpl16)	LSC
Artemisia ferganensis	54	p1	(T)10	10	82386	82395	IGS(rps19,rpl2)	IRb
Artemisia ferganensis	56	p1	(A)10	10	105579	105588	IGS(rrn5,trnR-ACG)	IRb
Artemisia ferganensis	62	p1	(T)11	11	118025	118035	ndhA-intron1	SSC
Artemisia ferganensis	64	p1	(T)10	10	124899	124908	ycf1	SSC
Artemisia ferganensis	66	p1	(T)10	10	127312	127321	IGS(trnR-ACG-2,rrn5-2)	IRa
Artemisia ferganensis	68	p1	(A)10	10	150505	150514	IGS(rpl2-2,trnH-GUG)	IRa
Artemisia ferganensis	7	p2	(AT)5	10	10216	10225	IGS(petN,psbM)	LSC
Artemisia ferganensis	16	p2	(TA)5	10	18227	18236	rpoC1-exon2	LSC
Artemisia ferganensis	25	p2	(AT)5	10	29487	29496	IGS(trnR-UCU,trnG-UCC)	LSC
Artemisia ferganensis	27	p2	(AT)5	10	29515	29524	IGS(trnR-UCU,trnG-UCC)	LSC
Artemisia ferganensis	28	p2	(AT)6	12	30437	30448	IGS(trnG-UCC,trnT-GGU)	LSC
Artemisia ferganensis	29	p2	(TA)6	12	30576	30587	IGS(trnT-GGU,psbD)	LSC
Artemisia ferganensis	33	p2	(AT)5	10	35196	35205	IGS(psbZ,trnG-UCC-2)	LSC
Artemisia ferganensis	36	p2	(AT)6	12	41330	41341	IGS(psaA,ycf3)	LSC
Artemisia ferganensis	46	p2	(TA)5	10	63630	63639	IGS(psbE,petL)	LSC
Artemisia ferganensis	47	p2	(TA)5	10	66129	66138	IGS(rpl33,rps18)	LSC
Artemisia ferganensis	31	p3	(TTC)4	12	34072	34083	psbC	LSC
Artemisia ferganensis	44	p3	(ATT)4	12	60327	60338	IGS(cemA,petA)	LSC
Artemisia ferganensis	61	p3	(ATT)5	15	116200	116214	IGS(ndhG,ndhI)	SSC
Artemisia ferganensis	65	p3	(TTC)5	15	125405	125419	ycf1	SSC
Artemisia ferganensis	5	p4	(AAAT)3	12	6573	6584	IGS(rps16,trnQ-UUG)	LSC
Artemisia ferganensis	8	p4	(TAAT)3	12	10516	10527	psbM(partical:41.67%)	LSC
Artemisia ferganensis	21	p4	(ATTT)4	16	27534	27549	IGS(atpF,atpA)	LSC
Artemisia ferganensis	26	p4	(AATA)3	12	29506	29517	IGS(trnR-UCU,trnG-UCC)	LSC
Artemisia ferganensis	38	p4	(AATC)3	12	46453	46464	trnL-UAA-intron1	LSC
Artemisia ferganensis	40	p4	(TTTA)3	12	49859	49870	IGS(ndhC,trnV-UAC)	LSC
Artemisia ferganensis	48	p4	(TATT)3	12	66183	66194	IGS(rpl33,rps18)	LSC
Artemisia ferganensis	53	p4	(TTTC)4	16	80478	80493	rpl16-intron1	LSC
Artemisia ferganensis	55	p4	(CAAT)3	12	86706	86717	ycf2	IRb
Artemisia ferganensis	57	p4	(TTAA)3	12	107333	107344	IGS(trnN-GUU,ndhF)	SSC
Artemisia ferganensis	58	p4	(AATT)3	12	111111	111122	IGS(rpl32,trnL-UAG)	SSC
Artemisia ferganensis	60	p4	(AATA)3	12	113181	113192	ndhD	SSC
Artemisia ferganensis	63	p4	(AATC)3	12	118408	118419	ndhA-intron1	SSC
Artemisia ferganensis	67	p4	(ATTG)3	12	146183	146194	ycf2-2	IRa
Artemisia ferganensis	4	p5	(TTAAT)3	15	5169	5183	IGS(trnK-UUU,rps16)	LSC
Artemisia ferganensis	59	p5	(AAATT)3	15	111729	111743	IGS(trnL-UAG,ccsA)	SSC
Artemisia finita	10	p1	(A)10	10	11292	11301	IGS(psbM,trnD-GUC)	LSC
Artemisia finita	34	p1	(A)10	10	35598	35607	IGS(psbZ,trnG-UCC-2)	LSC
Artemisia finita	77	p1	(A)10	10	151076	151085	IGS(rpl2-2,trnH-GUG)	IRa
Artemisia finita	63	p1	(A)10	10	106134	106143	IGS(rrn5,trnR-ACG)	IRb
Artemisia finita	13	p1	(A)10	10	13430	13439	rpoB	LSC
Artemisia finita	15	p1	(A)10	10	18052	18061	rpoC1-exon2	LSC
Artemisia finita	16	p1	(A)10	10	18478	18487	rpoC1-exon2	LSC
Artemisia finita	4	p1	(A)11	11	1773	1783	IGS(psbA,trnK-UUU)	LSC
Artemisia finita	56	p1	(A)11	11	73002	73012	psbT(partical:18.18%)	LSC
Artemisia finita	37	p1	(A)12	12	41605	41616	IGS(psaA,ycf3)	LSC
Artemisia finita	18	p1	(A)12	12	23179	23190	IGS(rpoC2,rps2)	LSC
Artemisia finita	47	p1	(A)12	12	59890	59901	IGS(ycf4,cemA)	LSC
Artemisia finita	5	p1	(A)13	13	4568	4580	IGS(trnK-UUU,rps16)	LSC
Artemisia finita	41	p1	(A)13	13	46304	46316	IGS(trnT-UGU,trnL-UAA)	LSC
Artemisia finita	24	p1	(A)14	14	29831	29844	IGS(trnR-UCU,trnG-UCC)	LSC
Artemisia finita	6	p1	(C)10	10	5512	5521	rps16-intron1	LSC
Artemisia finita	21	p1	(T)10	10	26108	26117	IGS(atpI,atpH)	LSC
Artemisia finita	36	p1	(T)10	10	41593	41602	IGS(psaA,ycf3)	LSC
Artemisia finita	52	p1	(T)10	10	64386	64395	IGS(psbE,petL)	LSC
Artemisia finita	46	p1	(T)10	10	56627	56636	IGS(rbcL,accD)	LSC
Artemisia finita	61	p1	(T)10	10	82941	82950	IGS(rps19,rpl2)	IRb
Artemisia finita	75	p1	(T)10	10	127883	127892	IGS(trnR-ACG-2,rrn5-2)	IRa
Artemisia finita	31	p1	(T)10	10	31068	31077	IGS(trnT-GGU,psbD)	LSC
Artemisia finita	72	p1	(T)10	10	118603	118612	ndhA-intron1	SSC
Artemisia finita	57	p1	(T)10	10	76826	76835	rpoA	LSC
Artemisia finita	14	p1	(T)10	10	16699	16708	rpoC1-intron1	LSC
Artemisia finita	22	p1	(T)11	11	28025	28035	IGS(atpF,atpA)	LSC
Artemisia finita	65	p1	(T)11	11	110718	110728	IGS(ndhF,rpl32)	SSC
Artemisia finita	49	p1	(T)11	11	62090	62100	IGS(petA,psbJ)	LSC
Artemisia finita	33	p1	(T)11	11	34736	34746	IGS(psbC,trnS-UGA)	LSC
Artemisia finita	59	p1	(T)11	11	79739	79749	IGS(rpl14,rpl16)	LSC
Artemisia finita	68	p1	(T)11	11	112090	112100	IGS(rpl32,trnL-UAG)	SSC
Artemisia finita	39	p1	(T)11	11	43622	43632	ycf3-intron1	LSC
Artemisia finita	20	p1	(T)12	12	25028	25039	IGS(atpI,atpH)	LSC
Artemisia finita	43	p1	(T)12	12	50216	50227	IGS(ndhC,trnV-UAC)	LSC
Artemisia finita	19	p1	(T)12	12	23296	23307	IGS(rpoC2,rps2)	LSC
Artemisia finita	23	p1	(T)13	13	29611	29623	IGS(atpA,trnR-UCU)	LSC
Artemisia finita	55	p1	(T)14	14	69312	69325	clpP-intron2	LSC
Artemisia finita	45	p1	(T)14	14	54407	54420	IGS(atpB,rbcL)	LSC
Artemisia finita	58	p1	(T)14	14	79236	79249	IGS(rps8,rpl14)	LSC
Artemisia finita	12	p1	(T)21	21	12734	12754	IGS(trnE-UUC,rpoB)	LSC
Artemisia finita	38	p2	(AT)5	10	41798	41807	IGS(psaA,ycf3)	LSC
Artemisia finita	35	p2	(AT)5	10	35672	35681	IGS(psbZ,trnG-UCC-2)	LSC
Artemisia finita	25	p2	(AT)5	10	29962	29971	IGS(trnR-UCU,trnG-UCC)	LSC
Artemisia finita	28	p2	(AT)5	10	30001	30010	IGS(trnR-UCU,trnG-UCC)	LSC
Artemisia finita	29	p2	(AT)6	12	30915	30926	IGS(trnG-UCC,trnT-GGU)	LSC
Artemisia finita	40	p2	(AT)6	12	46211	46222	IGS(trnT-UGU,trnL-UAA)	LSC
Artemisia finita	50	p2	(TA)5	10	64163	64172	IGS(psbE,petL)	LSC
Artemisia finita	1	p2	(TA)5	10	58	67	IGS(rpl2-2,trnH-GUG)	LSC
Artemisia finita	3	p2	(TA)5	10	84	93	IGS(rpl2-2,trnH-GUG)	LSC
Artemisia finita	53	p2	(TA)5	10	66678	66687	IGS(rpl33,rps18)	LSC
Artemisia finita	17	p2	(TA)5	10	18701	18710	rpoC1-exon2	LSC
Artemisia finita	30	p2	(TA)7	14	31054	31067	IGS(trnT-GGU,psbD)	LSC
Artemisia finita	48	p3	(ATT)4	12	60851	60862	IGS(cemA,petA)	LSC
Artemisia finita	26	p3	(AAT)4	12	29976	29987	IGS(trnR-UCU,trnG-UCC)	LSC
Artemisia finita	71	p3	(ATT)5	15	116777	116791	IGS(ndhG,ndhI)	SSC
Artemisia finita	32	p3	(TTC)4	12	34547	34558	psbC	LSC
Artemisia finita	74	p3	(TTC)5	15	125976	125990	ycf1	SSC
Artemisia finita	7	p4	(AAAT)3	12	6670	6681	IGS(rps16,trnQ-UUG)	LSC
Artemisia finita	27	p4	(AATA)3	12	29992	30003	IGS(trnR-UCU,trnG-UCC)	LSC
Artemisia finita	70	p4	(AATA)3	12	113758	113769	ndhD	SSC
Artemisia finita	73	p4	(AATC)3	12	118985	118996	ndhA-intron1	SSC
Artemisia finita	42	p4	(AATC)3	12	46928	46939	trnL-UAA-intron1	LSC
Artemisia finita	67	p4	(AATT)3	12	111664	111675	IGS(rpl32,trnL-UAG)	SSC
Artemisia finita	76	p4	(ATTG)3	12	146754	146765	ycf2-2	IRa
Artemisia finita	62	p4	(CAAT)3	12	87261	87272	ycf2	IRb
Artemisia finita	9	p4	(TAAT)3	12	10614	10625	psbM(partical:41.67%)	LSC
Artemisia finita	2	p4	(TATT)3	12	66	77	IGS(rpl2-2,trnH-GUG)	LSC
Artemisia finita	54	p4	(TATT)3	12	66732	66743	IGS(rpl33,rps18)	LSC
Artemisia finita	64	p4	(TTAA)3	12	107883	107894	IGS(trnN-GUU,ndhF)	SSC
Artemisia finita	44	p4	(TTTA)3	12	50335	50346	IGS(ndhC,trnV-UAC)	LSC
Artemisia finita	60	p4	(TTTC)4	16	81023	81038	rpl16-intron1	LSC
Artemisia finita	69	p5	(AAATT)3	15	112300	112314	IGS(trnL-UAG,ccsA)	SSC
Artemisia finita	11	p5	(ACGAC)3	15	12311	12325	IGS(trnE-UUC,rpoB)	LSC
Artemisia finita	66	p5	(ATAAA)3	15	111497	111511	IGS(rpl32,trnL-UAG)	SSC
Artemisia finita	51	p5	(TATAT)3	15	64169	64183	IGS(psbE,petL)	LSC
Artemisia finita	8	p6	(AATATA)3	18	10303	10320	IGS(petN,psbM)	LSC
Artemisia juncea	1	p1	(A)11	11	1677	1687	IGS(psbA,trnK-UUU)	LSC
Artemisia juncea	2	p1	(T)16	16	1961	1976	trnK-UUU-intron1	LSC
Artemisia juncea	3	p1	(A)11	11	4492	4502	IGS(trnK-UUU,rps16)	LSC
Artemisia juncea	4	p1	(A)10	10	4736	4745	IGS(trnK-UUU,rps16)	LSC
Artemisia juncea	5	p1	(C)14	14	5433	5446	rps16-intron1	LSC
Artemisia juncea	6	p4	(AAAT)3	12	6582	6593	IGS(rps16,trnQ-UUG)	LSC
Artemisia juncea	7	p1	(A)11	11	9683	9693	IGS(trnC-GCA,petN)	LSC
Artemisia juncea	8	p2	(AT)5	10	10215	10224	IGS(petN,psbM)	LSC
Artemisia juncea	9	p1	(A)11	11	11198	11208	IGS(psbM,trnD-GUC)	LSC
Artemisia juncea	10	p1	(T)12	12	12638	12649	IGS(trnE-UUC,rpoB)	LSC
Artemisia juncea	11	p1	(A)10	10	13325	13334	rpoB	LSC
Artemisia juncea	12	p1	(T)10	10	16594	16603	rpoC1-intron1	LSC
Artemisia juncea	13	p1	(A)10	10	17947	17956	rpoC1-exon2	LSC
Artemisia juncea	14	p1	(A)10	10	18373	18382	rpoC1-exon2	LSC
Artemisia juncea	15	p2	(TA)5	10	18596	18605	rpoC1-exon2	LSC
Artemisia juncea	16	p1	(T)10	10	25994	26003	IGS(atpI,atpH)	LSC
Artemisia juncea	17	p1	(T)10	10	27238	27247	atpF-intron1	LSC
Artemisia juncea	18	p1	(T)18	18	27911	27928	IGS(atpF,atpA)	LSC
Artemisia juncea	19	p1	(T)13	13	29500	29512	IGS(atpA,trnR-UCU)	LSC
Artemisia juncea	20	p1	(A)11	11	29514	29524	IGS(atpA,trnR-UCU)	LSC
Artemisia juncea	21	p1	(A)11	11	29722	29732	IGS(trnR-UCU,trnG-UCC)	LSC
Artemisia juncea	22	p4	(AATA)3	12	29848	29859	IGS(trnR-UCU,trnG-UCC)	LSC
Artemisia juncea	23	p2	(AT)5	10	29857	29866	IGS(trnR-UCU,trnG-UCC)	LSC
Artemisia juncea	24	p2	(AT)5	10	30778	30787	IGS(trnG-UCC,trnT-GGU)	LSC
Artemisia juncea	25	p2	(TA)6	12	30917	30928	IGS(trnT-GGU,psbD)	LSC
Artemisia juncea	26	p2	(AT)5	10	31449	31458	IGS(trnT-GGU,psbD)	LSC
Artemisia juncea	27	p3	(TTC)4	12	34428	34439	psbC	LSC
Artemisia juncea	28	p1	(T)10	10	34617	34626	IGS(psbC,trnS-UGA)	LSC
Artemisia juncea	29	p2	(AT)6	12	35615	35626	IGS(psbZ,trnG-UCC-2)	LSC
Artemisia juncea	30	p1	(A)13	13	41537	41549	IGS(psaA,ycf3)	LSC
Artemisia juncea	31	p2	(AT)6	12	46128	46139	IGS(trnT-UGU,trnL-UAA)	LSC
Artemisia juncea	32	p5	(ATTTA)3	15	46138	46152	IGS(trnT-UGU,trnL-UAA)	LSC
Artemisia juncea	33	p1	(A)13	13	46231	46243	IGS(trnT-UGU,trnL-UAA)	LSC
Artemisia juncea	34	p4	(AATC)3	12	46855	46866	trnL-UAA-intron1	LSC
Artemisia juncea	35	p1	(T)12	12	50137	50148	IGS(ndhC,trnV-UAC)	LSC
Artemisia juncea	36	p4	(TTTA)3	12	50245	50256	IGS(ndhC,trnV-UAC)	LSC
Artemisia juncea	37	p1	(T)10	10	51925	51934	IGS(trnM-CAU,atpE)	LSC
Artemisia juncea	38	p1	(T)10	10	56539	56548	IGS(rbcL,accD)	LSC
Artemisia juncea	39	p1	(A)10	10	59803	59812	IGS(ycf4,cemA)	LSC
Artemisia juncea	40	p3	(ATT)4	12	60762	60773	IGS(cemA,petA)	LSC
Artemisia juncea	41	p1	(T)10	10	62002	62011	IGS(petA,psbJ)	LSC
Artemisia juncea	42	p2	(TA)5	10	64064	64073	IGS(psbE,petL)	LSC
Artemisia juncea	43	p2	(TA)5	10	66520	66529	IGS(rpl33,rps18)	LSC
Artemisia juncea	44	p4	(TATT)3	12	66574	66585	IGS(rpl33,rps18)	LSC
Artemisia juncea	45	p1	(T)12	12	69162	69173	clpP-intron2	LSC
Artemisia juncea	46	p1	(A)10	10	72850	72859	psbT(partical:20.00%)	LSC
Artemisia juncea	47	p1	(T)10	10	76685	76694	rpoA	LSC
Artemisia juncea	48	p1	(T)15	15	79124	79138	IGS(rps8,rpl14)	LSC
Artemisia juncea	49	p1	(T)14	14	79628	79641	IGS(rpl14,rpl16)	LSC
Artemisia juncea	50	p4	(TTTC)4	16	80910	80925	rpl16-intron1	LSC
Artemisia juncea	51	p1	(T)10	10	82834	82843	IGS(rps19,rpl2)	IRb
Artemisia juncea	52	p4	(CAAT)3	12	87154	87165	ycf2	IRb
Artemisia juncea	53	p1	(A)10	10	106008	106017	IGS(rrn5,trnR-ACG)	IRb
Artemisia juncea	54	p4	(TTAA)3	12	107754	107765	IGS(trnN-GUU,ndhF)	SSC
Artemisia juncea	55	p1	(T)11	11	110581	110591	IGS(ndhF,rpl32)	SSC
Artemisia juncea	56	p1	(A)10	10	110880	110889	IGS(ndhF,rpl32)	SSC
Artemisia juncea	57	p4	(AATT)3	12	111496	111507	IGS(rpl32,trnL-UAG)	SSC
Artemisia juncea	58	p4	(AATA)3	12	113588	113599	ndhD	SSC
Artemisia juncea	59	p1	(A)10	10	114966	114975	IGS(ndhD,psaC)	SSC
Artemisia juncea	60	p4	(AATC)3	12	118807	118818	ndhA-intron1	SSC
Artemisia juncea	61	p1	(T)10	10	121285	121294	IGS(rps15,ycf1)	SSC
Artemisia juncea	62	p3	(TTC)5	15	125830	125844	ycf1	SSC
Artemisia juncea	63	p1	(T)10	10	127737	127746	IGS(trnR-ACG-2,rrn5-2)	IRa
Artemisia juncea	64	p4	(ATTG)3	12	146589	146600	ycf2-2	IRa
Artemisia juncea	65	p1	(A)10	10	150911	150920	IGS(rpl2-2,trnH-GUG)	IRa
Artemisia juncea	1	p1	(A)11	11	1677	1687	IGS(psbA,trnK-UUU)	LSC
Artemisia juncea	2	p1	(T)16	16	1961	1976	trnK-UUU-intron1	LSC
Artemisia juncea	3	p1	(A)11	11	4492	4502	IGS(trnK-UUU,rps16)	LSC
Artemisia juncea	4	p1	(A)10	10	4736	4745	IGS(trnK-UUU,rps16)	LSC
Artemisia juncea	5	p1	(C)14	14	5433	5446	rps16-intron1	LSC
Artemisia juncea	6	p4	(AAAT)3	12	6582	6593	IGS(rps16,trnQ-UUG)	LSC
Artemisia juncea	7	p1	(A)11	11	9683	9693	IGS(trnC-GCA,petN)	LSC
Artemisia juncea	8	p2	(AT)5	10	10215	10224	IGS(petN,psbM)	LSC
Artemisia juncea	9	p1	(A)11	11	11198	11208	IGS(psbM,trnD-GUC)	LSC
Artemisia juncea	10	p1	(T)12	12	12638	12649	IGS(trnE-UUC,rpoB)	LSC
Artemisia juncea	11	p1	(A)10	10	13325	13334	rpoB	LSC
Artemisia juncea	12	p1	(T)10	10	16594	16603	rpoC1-intron1	LSC
Artemisia juncea	13	p1	(A)10	10	17947	17956	rpoC1-exon2	LSC
Artemisia juncea	14	p1	(A)10	10	18373	18382	rpoC1-exon2	LSC
Artemisia juncea	15	p2	(TA)5	10	18596	18605	rpoC1-exon2	LSC
Artemisia juncea	16	p1	(T)10	10	25994	26003	IGS(atpI,atpH)	LSC
Artemisia juncea	17	p1	(T)10	10	27238	27247	atpF-intron1	LSC
Artemisia juncea	18	p1	(T)18	18	27911	27928	IGS(atpF,atpA)	LSC
Artemisia juncea	19	p1	(T)13	13	29500	29512	IGS(atpA,trnR-UCU)	LSC
Artemisia juncea	20	p1	(A)11	11	29514	29524	IGS(atpA,trnR-UCU)	LSC
Artemisia juncea	21	p1	(A)11	11	29722	29732	IGS(trnR-UCU,trnG-UCC)	LSC
Artemisia juncea	22	p4	(AATA)3	12	29848	29859	IGS(trnR-UCU,trnG-UCC)	LSC
Artemisia juncea	23	p2	(AT)5	10	29857	29866	IGS(trnR-UCU,trnG-UCC)	LSC
Artemisia juncea	24	p2	(AT)5	10	30778	30787	IGS(trnG-UCC,trnT-GGU)	LSC
Artemisia juncea	25	p2	(TA)6	12	30917	30928	IGS(trnT-GGU,psbD)	LSC
Artemisia juncea	26	p2	(AT)5	10	31449	31458	IGS(trnT-GGU,psbD)	LSC
Artemisia juncea	27	p3	(TTC)4	12	34428	34439	psbC	LSC
Artemisia juncea	28	p1	(T)10	10	34617	34626	IGS(psbC,trnS-UGA)	LSC
Artemisia juncea	29	p2	(AT)6	12	35615	35626	IGS(psbZ,trnG-UCC-2)	LSC
Artemisia juncea	30	p1	(A)13	13	41537	41549	IGS(psaA,ycf3)	LSC
Artemisia juncea	31	p2	(AT)6	12	46128	46139	IGS(trnT-UGU,trnL-UAA)	LSC
Artemisia juncea	32	p5	(ATTTA)3	15	46138	46152	IGS(trnT-UGU,trnL-UAA)	LSC
Artemisia juncea	33	p1	(A)13	13	46231	46243	IGS(trnT-UGU,trnL-UAA)	LSC
Artemisia juncea	34	p4	(AATC)3	12	46855	46866	trnL-UAA-intron1	LSC
Artemisia juncea	35	p1	(T)12	12	50137	50148	IGS(ndhC,trnV-UAC)	LSC
Artemisia juncea	36	p4	(TTTA)3	12	50245	50256	IGS(ndhC,trnV-UAC)	LSC
Artemisia juncea	37	p1	(T)10	10	51925	51934	IGS(trnM-CAU,atpE)	LSC
Artemisia juncea	38	p1	(T)10	10	56539	56548	IGS(rbcL,accD)	LSC
Artemisia juncea	39	p1	(A)10	10	59803	59812	IGS(ycf4,cemA)	LSC
Artemisia juncea	40	p3	(ATT)4	12	60762	60773	IGS(cemA,petA)	LSC
Artemisia juncea	41	p1	(T)10	10	62002	62011	IGS(petA,psbJ)	LSC
Artemisia juncea	42	p2	(TA)5	10	64064	64073	IGS(psbE,petL)	LSC
Artemisia juncea	43	p2	(TA)5	10	66520	66529	IGS(rpl33,rps18)	LSC
Artemisia juncea	44	p4	(TATT)3	12	66574	66585	IGS(rpl33,rps18)	LSC
Artemisia juncea	45	p1	(T)12	12	69162	69173	clpP-intron2	LSC
Artemisia juncea	46	p1	(A)10	10	72850	72859	psbT(partical:20.00%)	LSC
Artemisia juncea	47	p1	(T)10	10	76685	76694	rpoA	LSC
Artemisia juncea	48	p1	(T)15	15	79124	79138	IGS(rps8,rpl14)	LSC
Artemisia juncea	49	p1	(T)14	14	79628	79641	IGS(rpl14,rpl16)	LSC
Artemisia juncea	50	p4	(TTTC)4	16	80910	80925	rpl16-intron1	LSC
Artemisia juncea	51	p1	(T)10	10	82834	82843	IGS(rps19,rpl2)	IRb
Artemisia juncea	52	p4	(CAAT)3	12	87154	87165	ycf2	IRb
Artemisia juncea	53	p1	(A)10	10	106008	106017	IGS(rrn5,trnR-ACG)	IRb
Artemisia juncea	54	p4	(TTAA)3	12	107754	107765	IGS(trnN-GUU,ndhF)	SSC
Artemisia juncea	55	p1	(T)11	11	110581	110591	IGS(ndhF,rpl32)	SSC
Artemisia juncea	56	p1	(A)10	10	110880	110889	IGS(ndhF,rpl32)	SSC
Artemisia juncea	57	p4	(AATT)3	12	111496	111507	IGS(rpl32,trnL-UAG)	SSC
Artemisia juncea	58	p4	(AATA)3	12	113588	113599	ndhD	SSC
Artemisia juncea	59	p1	(A)10	10	114966	114975	IGS(ndhD,psaC)	SSC
Artemisia juncea	60	p4	(AATC)3	12	118807	118818	ndhA-intron1	SSC
Artemisia juncea	61	p1	(T)10	10	121285	121294	IGS(rps15,ycf1)	SSC
Artemisia juncea	62	p3	(TTC)5	15	125830	125844	ycf1	SSC
Artemisia juncea	63	p1	(T)10	10	127737	127746	IGS(trnR-ACG-2,rrn5-2)	IRa
Artemisia juncea	64	p4	(ATTG)3	12	146589	146600	ycf2-2	IRa
Artemisia juncea	65	p1	(A)10	10	150911	150920	IGS(rpl2-2,trnH-GUG)	IRa
Artemisia karatavica	1	p1	(A)11	11	1674	1684	IGS(psbA,trnK-UUU)	LSC
Artemisia karatavica	2	p1	(A)10	10	4717	4726	IGS(trnK-UUU,rps16)	LSC
Artemisia karatavica	3	p1	(C)10	10	5415	5424	rps16-intron1	LSC
Artemisia karatavica	4	p4	(AAAT)3	12	6563	6574	IGS(rps16,trnQ-UUG)	LSC
Artemisia karatavica	5	p1	(A)10	10	9644	9653	IGS(trnC-GCA,petN)	LSC
Artemisia karatavica	6	p2	(AT)7	14	10200	10213	IGS(petN,psbM)	LSC
Artemisia karatavica	7	p4	(TAAT)3	12	10504	10515	psbM(partical:41.67%)	LSC
Artemisia karatavica	8	p1	(A)15	15	11182	11196	IGS(psbM,trnD-GUC)	LSC
Artemisia karatavica	9	p1	(T)15	15	12624	12638	IGS(trnE-UUC,rpoB)	LSC
Artemisia karatavica	10	p1	(A)10	10	13314	13323	rpoB	LSC
Artemisia karatavica	11	p1	(T)10	10	16583	16592	rpoC1-intron1	LSC
Artemisia karatavica	12	p1	(A)10	10	17936	17945	rpoC1-exon2	LSC
Artemisia karatavica	13	p1	(A)10	10	18362	18371	rpoC1-exon2	LSC
Artemisia karatavica	14	p2	(TA)5	10	18585	18594	rpoC1-exon2	LSC
Artemisia karatavica	15	p1	(A)12	12	23063	23074	IGS(rpoC2,rps2)	LSC
Artemisia karatavica	16	p1	(T)10	10	24908	24917	IGS(atpI,atpH)	LSC
Artemisia karatavica	17	p1	(T)10	10	25986	25995	IGS(atpI,atpH)	LSC
Artemisia karatavica	18	p1	(T)12	12	27903	27914	IGS(atpF,atpA)	LSC
Artemisia karatavica	19	p1	(T)12	12	29490	29501	IGS(atpA,trnR-UCU)	LSC
Artemisia karatavica	20	p1	(A)11	11	29709	29719	IGS(trnR-UCU,trnG-UCC)	LSC
Artemisia karatavica	21	p2	(AT)5	10	29853	29862	IGS(trnR-UCU,trnG-UCC)	LSC
Artemisia karatavica	22	p4	(AATA)3	12	29863	29874	IGS(trnR-UCU,trnG-UCC)	LSC
Artemisia karatavica	23	p2	(AT)5	10	29872	29881	IGS(trnR-UCU,trnG-UCC)	LSC
Artemisia karatavica	24	p2	(AT)6	12	30794	30805	IGS(trnG-UCC,trnT-GGU)	LSC
Artemisia karatavica	25	p2	(TA)7	14	30933	30946	IGS(trnT-GGU,psbD)	LSC
Artemisia karatavica	26	p1	(T)10	10	30947	30956	IGS(trnT-GGU,psbD)	LSC
Artemisia karatavica	27	p3	(TTC)4	12	34426	34437	psbC	LSC
Artemisia karatavica	28	p1	(T)14	14	34615	34628	IGS(psbC,trnS-UGA)	LSC
Artemisia karatavica	29	p1	(A)12	12	35480	35491	IGS(psbZ,trnG-UCC-2)	LSC
Artemisia karatavica	30	p2	(AT)5	10	35556	35565	IGS(psbZ,trnG-UCC-2)	LSC
Artemisia karatavica	31	p1	(T)13	13	41478	41490	IGS(psaA,ycf3)	LSC
Artemisia karatavica	32	p1	(A)13	13	41493	41505	IGS(psaA,ycf3)	LSC
Artemisia karatavica	33	p2	(AT)6	12	41687	41698	IGS(psaA,ycf3)	LSC
Artemisia karatavica	34	p1	(T)11	11	43513	43523	ycf3-intron1	LSC
Artemisia karatavica	35	p2	(AT)5	10	46109	46118	IGS(trnT-UGU,trnL-UAA)	LSC
Artemisia karatavica	36	p1	(A)11	11	46200	46210	IGS(trnT-UGU,trnL-UAA)	LSC
Artemisia karatavica	37	p4	(AATC)3	12	46822	46833	trnL-UAA-intron1	LSC
Artemisia karatavica	38	p1	(T)11	11	50124	50134	IGS(ndhC,trnV-UAC)	LSC
Artemisia karatavica	39	p4	(TTTA)3	12	50242	50253	IGS(ndhC,trnV-UAC)	LSC
Artemisia karatavica	40	p1	(T)18	18	54323	54340	IGS(atpB,rbcL)	LSC
Artemisia karatavica	41	p1	(T)14	14	56555	56568	IGS(rbcL,accD)	LSC
Artemisia karatavica	42	p1	(A)10	10	59822	59831	IGS(ycf4,cemA)	LSC
Artemisia karatavica	43	p3	(ATT)4	12	60782	60793	IGS(cemA,petA)	LSC
Artemisia karatavica	44	p1	(T)10	10	62021	62030	IGS(petA,psbJ)	LSC
Artemisia karatavica	45	p2	(TA)5	10	64080	64089	IGS(psbE,petL)	LSC
Artemisia karatavica	46	p1	(T)10	10	64293	64302	IGS(psbE,petL)	LSC
Artemisia karatavica	47	p2	(TA)5	10	66585	66594	IGS(rpl33,rps18)	LSC
Artemisia karatavica	48	p4	(TATT)3	12	66639	66650	IGS(rpl33,rps18)	LSC
Artemisia karatavica	49	p1	(T)11	11	69221	69231	clpP-intron2	LSC
Artemisia karatavica	50	p1	(T)10	10	76734	76743	rpoA	LSC
Artemisia karatavica	51	p1	(T)14	14	79143	79156	IGS(rps8,rpl14)	LSC
Artemisia karatavica	52	p1	(T)17	17	79646	79662	IGS(rpl14,rpl16)	LSC
Artemisia karatavica	53	p4	(TTTC)4	16	80930	80945	rpl16-intron1	LSC
Artemisia karatavica	54	p4	(CAAT)3	12	87198	87209	ycf2	IRb
Artemisia karatavica	55	p1	(A)10	10	106072	106081	IGS(rrn5,trnR-ACG)	IRb
Artemisia karatavica	56	p5	(ATATT)3	15	107788	107802	IGS(trnN-GUU,ndhF)	SSC
Artemisia karatavica	57	p4	(TTAA)3	12	107829	107840	IGS(trnN-GUU,ndhF)	SSC
Artemisia karatavica	58	p4	(AATT)3	12	111608	111619	IGS(rpl32,trnL-UAG)	SSC
Artemisia karatavica	59	p1	(T)11	11	112025	112035	IGS(rpl32,trnL-UAG)	SSC
Artemisia karatavica	60	p5	(AAATT)3	15	112235	112249	IGS(trnL-UAG,ccsA)	SSC
Artemisia karatavica	61	p4	(AATA)3	12	113699	113710	ndhD	SSC
Artemisia karatavica	62	p3	(ATT)5	15	116718	116732	IGS(ndhG,ndhI)	SSC
Artemisia karatavica	63	p4	(AATC)3	12	118920	118931	ndhA-intron1	SSC
Artemisia karatavica	64	p1	(A)10	10	121612	121621	IGS(rps15,ycf1)	SSC
Artemisia karatavica	65	p3	(TTC)5	15	125933	125947	ycf1	SSC
Artemisia karatavica	66	p1	(T)10	10	127840	127849	IGS(trnR-ACG-2,rrn5-2)	IRa
Artemisia karatavica	67	p4	(ATTG)3	12	146712	146723	ycf2-2	IRa
Artemisia kaschgarica	1	p1	(A)10	10	1674	1683	IGS(psbA,trnK-UUU)	LSC
Artemisia kaschgarica	2	p1	(A)10	10	4474	4483	IGS(trnK-UUU,rps16)	LSC
Artemisia kaschgarica	3	p1	(C)12	12	5415	5426	rps16-intron1	LSC
Artemisia kaschgarica	4	p4	(AAAT)3	12	6575	6586	IGS(rps16,trnQ-UUG)	LSC
Artemisia kaschgarica	5	p1	(A)10	10	9661	9670	IGS(trnC-GCA,petN)	LSC
Artemisia kaschgarica	6	p2	(AT)7	14	10217	10230	IGS(petN,psbM)	LSC
Artemisia kaschgarica	7	p4	(TAAT)3	12	10521	10532	psbM(partical:41.67%)	LSC
Artemisia kaschgarica	8	p1	(A)11	11	11199	11209	IGS(psbM,trnD-GUC)	LSC
Artemisia kaschgarica	9	p5	(ACGAC)3	15	12219	12233	IGS(trnE-UUC,rpoB)	LSC
Artemisia kaschgarica	10	p1	(T)18	18	12642	12659	IGS(trnE-UUC,rpoB)	LSC
Artemisia kaschgarica	11	p1	(A)10	10	13335	13344	rpoB	LSC
Artemisia kaschgarica	12	p1	(T)10	10	16604	16613	rpoC1-intron1	LSC
Artemisia kaschgarica	13	p1	(A)10	10	17957	17966	rpoC1-exon2	LSC
Artemisia kaschgarica	14	p1	(A)10	10	18383	18392	rpoC1-exon2	LSC
Artemisia kaschgarica	15	p2	(TA)5	10	18606	18615	rpoC1-exon2	LSC
Artemisia kaschgarica	16	p1	(A)24	24	23084	23107	IGS(rpoC2,rps2)	LSC
Artemisia kaschgarica	17	p1	(T)10	10	23213	23222	IGS(rpoC2,rps2)	LSC
Artemisia kaschgarica	18	p1	(T)13	13	24943	24955	IGS(atpI,atpH)	LSC
Artemisia kaschgarica	19	p1	(T)11	11	26024	26034	IGS(atpI,atpH)	LSC
Artemisia kaschgarica	20	p4	(ATTT)4	16	27937	27952	IGS(atpF,atpA)	LSC
Artemisia kaschgarica	21	p1	(T)12	12	27950	27961	IGS(atpF,atpA)	LSC
Artemisia kaschgarica	22	p1	(T)12	12	29537	29548	IGS(atpA,trnR-UCU)	LSC
Artemisia kaschgarica	23	p1	(A)12	12	29756	29767	IGS(trnR-UCU,trnG-UCC)	LSC
Artemisia kaschgarica	24	p2	(AT)5	10	29888	29897	IGS(trnR-UCU,trnG-UCC)	LSC
Artemisia kaschgarica	25	p4	(AATA)3	12	29898	29909	IGS(trnR-UCU,trnG-UCC)	LSC
Artemisia kaschgarica	26	p2	(AT)5	10	29907	29916	IGS(trnR-UCU,trnG-UCC)	LSC
Artemisia kaschgarica	27	p2	(AT)6	12	30828	30839	IGS(trnG-UCC,trnT-GGU)	LSC
Artemisia kaschgarica	28	p2	(TA)7	14	30967	30980	IGS(trnT-GGU,psbD)	LSC
Artemisia kaschgarica	29	p1	(T)10	10	30981	30990	IGS(trnT-GGU,psbD)	LSC
Artemisia kaschgarica	30	p3	(TTC)4	12	34460	34471	psbC	LSC
Artemisia kaschgarica	31	p1	(T)10	10	34649	34658	IGS(psbC,trnS-UGA)	LSC
Artemisia kaschgarica	32	p1	(A)11	11	35510	35520	IGS(psbZ,trnG-UCC-2)	LSC
Artemisia kaschgarica	33	p2	(AT)5	10	35585	35594	IGS(psbZ,trnG-UCC-2)	LSC
Artemisia kaschgarica	34	p1	(T)11	11	41506	41516	IGS(psaA,ycf3)	LSC
Artemisia kaschgarica	35	p1	(A)12	12	41519	41530	IGS(psaA,ycf3)	LSC
Artemisia kaschgarica	36	p2	(AT)5	10	41711	41720	IGS(psaA,ycf3)	LSC
Artemisia kaschgarica	37	p1	(T)11	11	43535	43545	ycf3-intron1	LSC
Artemisia kaschgarica	38	p2	(AT)6	12	46124	46135	IGS(trnT-UGU,trnL-UAA)	LSC
Artemisia kaschgarica	39	p1	(A)13	13	46217	46229	IGS(trnT-UGU,trnL-UAA)	LSC
Artemisia kaschgarica	40	p4	(AATC)3	12	46841	46852	trnL-UAA-intron1	LSC
Artemisia kaschgarica	41	p1	(T)12	12	50129	50140	IGS(ndhC,trnV-UAC)	LSC
Artemisia kaschgarica	42	p4	(TTTA)3	12	50248	50259	IGS(ndhC,trnV-UAC)	LSC
Artemisia kaschgarica	43	p1	(T)10	10	51921	51930	IGS(trnM-CAU,atpE)	LSC
Artemisia kaschgarica	44	p1	(T)16	16	54331	54346	IGS(atpB,rbcL)	LSC
Artemisia kaschgarica	45	p1	(T)10	10	56553	56562	IGS(rbcL,accD)	LSC
Artemisia kaschgarica	46	p1	(A)11	11	59817	59827	IGS(ycf4,cemA)	LSC
Artemisia kaschgarica	47	p3	(ATT)4	12	60777	60788	IGS(cemA,petA)	LSC
Artemisia kaschgarica	48	p1	(T)12	12	62016	62027	IGS(petA,psbJ)	LSC
Artemisia kaschgarica	49	p2	(TA)5	10	64077	64086	IGS(psbE,petL)	LSC
Artemisia kaschgarica	50	p5	(TATAT)3	15	64094	64108	IGS(psbE,petL)	LSC
Artemisia kaschgarica	51	p1	(T)10	10	64311	64320	IGS(psbE,petL)	LSC
Artemisia kaschgarica	52	p2	(TA)5	10	66603	66612	IGS(rpl33,rps18)	LSC
Artemisia kaschgarica	53	p4	(TATT)3	12	66657	66668	IGS(rpl33,rps18)	LSC
Artemisia kaschgarica	54	p1	(T)12	12	69237	69248	clpP-intron2	LSC
Artemisia kaschgarica	55	p1	(T)10	10	76748	76757	rpoA	LSC
Artemisia kaschgarica	56	p1	(T)15	15	79157	79171	IGS(rps8,rpl14)	LSC
Artemisia kaschgarica	57	p1	(T)10	10	79661	79670	IGS(rpl14,rpl16)	LSC
Artemisia kaschgarica	58	p4	(TTTC)4	16	80944	80959	rpl16-intron1	LSC
Artemisia kaschgarica	59	p1	(T)10	10	82881	82890	IGS(rps19,rpl2)	IRb
Artemisia kaschgarica	60	p4	(CAAT)3	12	87201	87212	ycf2	IRb
Artemisia kaschgarica	61	p1	(A)10	10	106074	106083	IGS(rrn5,trnR-ACG)	IRb
Artemisia kaschgarica	62	p4	(TTAA)3	12	107823	107834	IGS(trnN-GUU,ndhF)	SSC
Artemisia kaschgarica	63	p1	(T)10	10	110658	110667	IGS(ndhF,rpl32)	SSC
Artemisia kaschgarica	64	p5	(ATAAA)3	15	111436	111450	IGS(rpl32,trnL-UAG)	SSC
Artemisia kaschgarica	65	p4	(AATT)3	12	111603	111614	IGS(rpl32,trnL-UAG)	SSC
Artemisia kaschgarica	66	p1	(T)11	11	112023	112033	IGS(rpl32,trnL-UAG)	SSC
Artemisia kaschgarica	67	p5	(AAATT)3	15	112233	112247	IGS(trnL-UAG,ccsA)	SSC
Artemisia kaschgarica	68	p4	(AATA)3	12	113698	113709	ndhD	SSC
Artemisia kaschgarica	69	p3	(ATT)5	15	116717	116731	IGS(ndhG,ndhI)	SSC
Artemisia kaschgarica	70	p4	(AATC)3	12	118918	118929	ndhA-intron1	SSC
Artemisia kaschgarica	71	p3	(TTC)5	15	125910	125924	ycf1	SSC
Artemisia kaschgarica	72	p1	(T)10	10	127817	127826	IGS(trnR-ACG-2,rrn5-2)	IRa
Artemisia kaschgarica	73	p4	(ATTG)3	12	146688	146699	ycf2-2	IRa
Artemisia kaschgarica	74	p1	(A)10	10	151010	151019	IGS(rpl2-2,trnH-GUG)	IRa
Artemisia lercheana	1	p1	(A)11	11	1674	1684	IGS(psbA,trnK-UUU)	LSC
Artemisia lercheana	2	p1	(A)11	11	4474	4484	IGS(trnK-UUU,rps16)	LSC
Artemisia lercheana	3	p1	(C)11	11	5416	5426	rps16-intron1	LSC
Artemisia lercheana	4	p4	(AAAT)3	12	6575	6586	IGS(rps16,trnQ-UUG)	LSC
Artemisia lercheana	5	p1	(A)10	10	9661	9670	IGS(trnC-GCA,petN)	LSC
Artemisia lercheana	6	p2	(AT)7	14	10217	10230	IGS(petN,psbM)	LSC
Artemisia lercheana	7	p4	(TAAT)3	12	10521	10532	psbM(partical:41.67%)	LSC
Artemisia lercheana	8	p1	(A)13	13	11199	11211	IGS(psbM,trnD-GUC)	LSC
Artemisia lercheana	9	p5	(ACGAC)3	15	12221	12235	IGS(trnE-UUC,rpoB)	LSC
Artemisia lercheana	10	p1	(T)19	19	12644	12662	IGS(trnE-UUC,rpoB)	LSC
Artemisia lercheana	11	p1	(A)10	10	13338	13347	rpoB	LSC
Artemisia lercheana	12	p1	(T)10	10	16607	16616	rpoC1-intron1	LSC
Artemisia lercheana	13	p1	(A)10	10	17960	17969	rpoC1-exon2	LSC
Artemisia lercheana	14	p1	(A)10	10	18386	18395	rpoC1-exon2	LSC
Artemisia lercheana	15	p2	(TA)5	10	18609	18618	rpoC1-exon2	LSC
Artemisia lercheana	16	p1	(A)10	10	23087	23096	IGS(rpoC2,rps2)	LSC
Artemisia lercheana	17	p1	(T)11	11	23202	23212	IGS(rpoC2,rps2)	LSC
Artemisia lercheana	18	p1	(T)10	10	26007	26016	IGS(atpI,atpH)	LSC
Artemisia lercheana	19	p4	(ATTT)4	16	27919	27934	IGS(atpF,atpA)	LSC
Artemisia lercheana	20	p1	(T)15	15	27932	27946	IGS(atpF,atpA)	LSC
Artemisia lercheana	21	p1	(T)11	11	29522	29532	IGS(atpA,trnR-UCU)	LSC
Artemisia lercheana	22	p1	(A)11	11	29534	29544	IGS(atpA,trnR-UCU)	LSC
Artemisia lercheana	23	p1	(A)13	13	29742	29754	IGS(trnR-UCU,trnG-UCC)	LSC
Artemisia lercheana	24	p2	(AT)5	10	29875	29884	IGS(trnR-UCU,trnG-UCC)	LSC
Artemisia lercheana	25	p4	(AATA)3	12	29885	29896	IGS(trnR-UCU,trnG-UCC)	LSC
Artemisia lercheana	26	p2	(AT)5	10	29894	29903	IGS(trnR-UCU,trnG-UCC)	LSC
Artemisia lercheana	27	p2	(AT)6	12	30815	30826	IGS(trnG-UCC,trnT-GGU)	LSC
Artemisia lercheana	28	p2	(TA)7	14	30954	30967	IGS(trnT-GGU,psbD)	LSC
Artemisia lercheana	29	p1	(T)10	10	30968	30977	IGS(trnT-GGU,psbD)	LSC
Artemisia lercheana	30	p3	(TTC)4	12	34447	34458	psbC	LSC
Artemisia lercheana	31	p1	(T)11	11	34636	34646	IGS(psbC,trnS-UGA)	LSC
Artemisia lercheana	32	p1	(A)12	12	35498	35509	IGS(psbZ,trnG-UCC-2)	LSC
Artemisia lercheana	33	p2	(AT)5	10	35574	35583	IGS(psbZ,trnG-UCC-2)	LSC
Artemisia lercheana	34	p1	(T)11	11	41495	41505	IGS(psaA,ycf3)	LSC
Artemisia lercheana	35	p1	(A)12	12	41508	41519	IGS(psaA,ycf3)	LSC
Artemisia lercheana	36	p2	(AT)5	10	41701	41710	IGS(psaA,ycf3)	LSC
Artemisia lercheana	37	p1	(T)11	11	43525	43535	ycf3-intron1	LSC
Artemisia lercheana	38	p2	(AT)6	12	46114	46125	IGS(trnT-UGU,trnL-UAA)	LSC
Artemisia lercheana	39	p1	(A)13	13	46207	46219	IGS(trnT-UGU,trnL-UAA)	LSC
Artemisia lercheana	40	p4	(AATC)3	12	46831	46842	trnL-UAA-intron1	LSC
Artemisia lercheana	41	p1	(T)11	11	50116	50126	IGS(ndhC,trnV-UAC)	LSC
Artemisia lercheana	42	p4	(TTTA)3	12	50234	50245	IGS(ndhC,trnV-UAC)	LSC
Artemisia lercheana	43	p1	(T)16	16	54316	54331	IGS(atpB,rbcL)	LSC
Artemisia lercheana	44	p1	(T)10	10	56538	56547	IGS(rbcL,accD)	LSC
Artemisia lercheana	45	p1	(A)11	11	59805	59815	IGS(ycf4,cemA)	LSC
Artemisia lercheana	46	p3	(ATT)4	12	60765	60776	IGS(cemA,petA)	LSC
Artemisia lercheana	47	p1	(T)15	15	62004	62018	IGS(petA,psbJ)	LSC
Artemisia lercheana	48	p2	(TA)5	10	64068	64077	IGS(psbE,petL)	LSC
Artemisia lercheana	49	p1	(T)10	10	64295	64304	IGS(psbE,petL)	LSC
Artemisia lercheana	50	p2	(TA)5	10	66587	66596	IGS(rpl33,rps18)	LSC
Artemisia lercheana	51	p4	(TATT)3	12	66641	66652	IGS(rpl33,rps18)	LSC
Artemisia lercheana	52	p1	(T)17	17	69221	69237	clpP-intron2	LSC
Artemisia lercheana	53	p1	(T)10	10	76736	76745	rpoA	LSC
Artemisia lercheana	54	p1	(T)15	15	79146	79160	IGS(rps8,rpl14)	LSC
Artemisia lercheana	55	p4	(TTTC)4	16	80932	80947	rpl16-intron1	LSC
Artemisia lercheana	56	p1	(T)10	10	82874	82883	IGS(rps19,rpl2)	IRb
Artemisia lercheana	57	p4	(CAAT)3	12	87194	87205	ycf2	IRb
Artemisia lercheana	58	p1	(A)10	10	106067	106076	IGS(rrn5,trnR-ACG)	IRb
Artemisia lercheana	59	p4	(TTAA)3	12	107816	107827	IGS(trnN-GUU,ndhF)	SSC
Artemisia lercheana	60	p1	(T)11	11	110651	110661	IGS(ndhF,rpl32)	SSC
Artemisia lercheana	61	p5	(ATAAA)3	15	111430	111444	IGS(rpl32,trnL-UAG)	SSC
Artemisia lercheana	62	p4	(AATT)3	12	111597	111608	IGS(rpl32,trnL-UAG)	SSC
Artemisia lercheana	63	p1	(T)11	11	112023	112033	IGS(rpl32,trnL-UAG)	SSC
Artemisia lercheana	64	p5	(AAATT)3	15	112233	112247	IGS(trnL-UAG,ccsA)	SSC
Artemisia lercheana	65	p4	(AATA)3	12	113698	113709	ndhD	SSC
Artemisia lercheana	66	p3	(ATT)5	15	116717	116731	IGS(ndhG,ndhI)	SSC
Artemisia lercheana	67	p4	(AATC)3	12	118918	118929	ndhA-intron1	SSC
Artemisia lercheana	68	p3	(TTC)5	15	125908	125922	ycf1	SSC
Artemisia lercheana	69	p1	(T)10	10	127815	127824	IGS(trnR-ACG-2,rrn5-2)	IRa
Artemisia lercheana	70	p4	(ATTG)3	12	146686	146697	ycf2-2	IRa
Artemisia lercheana	71	p1	(A)10	10	151008	151017	IGS(rpl2-2,trnH-GUG)	IRa
Artemisia leucotricha	1	p1	(A)11	11	1674	1684	IGS(psbA,trnK-UUU)	LSC
Artemisia leucotricha	2	p1	(A)10	10	4474	4483	IGS(trnK-UUU,rps16)	LSC
Artemisia leucotricha	3	p1	(A)10	10	4718	4727	IGS(trnK-UUU,rps16)	LSC
Artemisia leucotricha	4	p1	(C)12	12	5417	5428	rps16-intron1	LSC
Artemisia leucotricha	5	p4	(AAAT)3	12	6577	6588	IGS(rps16,trnQ-UUG)	LSC
Artemisia leucotricha	6	p1	(A)11	11	9663	9673	IGS(trnC-GCA,petN)	LSC
Artemisia leucotricha	7	p2	(AT)8	16	10221	10236	IGS(petN,psbM)	LSC
Artemisia leucotricha	8	p4	(TAAT)3	12	10535	10546	psbM(partical:41.67%)	LSC
Artemisia leucotricha	9	p1	(A)10	10	11204	11213	IGS(psbM,trnD-GUC)	LSC
Artemisia leucotricha	10	p1	(T)18	18	12641	12658	IGS(trnE-UUC,rpoB)	LSC
Artemisia leucotricha	11	p1	(A)10	10	13334	13343	rpoB	LSC
Artemisia leucotricha	12	p1	(T)10	10	16603	16612	rpoC1-intron1	LSC
Artemisia leucotricha	13	p1	(A)10	10	17956	17965	rpoC1-exon2	LSC
Artemisia leucotricha	14	p1	(A)10	10	18382	18391	rpoC1-exon2	LSC
Artemisia leucotricha	15	p2	(TA)5	10	18605	18614	rpoC1-exon2	LSC
Artemisia leucotricha	16	p1	(A)12	12	23083	23094	IGS(rpoC2,rps2)	LSC
Artemisia leucotricha	17	p1	(T)11	11	23200	23210	IGS(rpoC2,rps2)	LSC
Artemisia leucotricha	18	p1	(T)11	11	24931	24941	IGS(atpI,atpH)	LSC
Artemisia leucotricha	19	p1	(T)10	10	26003	26012	IGS(atpI,atpH)	LSC
Artemisia leucotricha	20	p4	(ATTT)4	16	27915	27930	IGS(atpF,atpA)	LSC
Artemisia leucotricha	21	p1	(T)11	11	27928	27938	IGS(atpF,atpA)	LSC
Artemisia leucotricha	22	p1	(T)12	12	29514	29525	IGS(atpA,trnR-UCU)	LSC
Artemisia leucotricha	23	p1	(A)12	12	29733	29744	IGS(trnR-UCU,trnG-UCC)	LSC
Artemisia leucotricha	24	p2	(AT)5	10	29865	29874	IGS(trnR-UCU,trnG-UCC)	LSC
Artemisia leucotricha	25	p4	(AATA)3	12	29875	29886	IGS(trnR-UCU,trnG-UCC)	LSC
Artemisia leucotricha	26	p2	(AT)6	12	30803	30814	IGS(trnG-UCC,trnT-GGU)	LSC
Artemisia leucotricha	27	p2	(TA)8	16	30942	30957	IGS(trnT-GGU,psbD)	LSC
Artemisia leucotricha	28	p1	(T)10	10	30958	30967	IGS(trnT-GGU,psbD)	LSC
Artemisia leucotricha	29	p3	(TTC)4	12	34437	34448	psbC	LSC
Artemisia leucotricha	30	p1	(T)10	10	34626	34635	IGS(psbC,trnS-UGA)	LSC
Artemisia leucotricha	31	p1	(A)12	12	35487	35498	IGS(psbZ,trnG-UCC-2)	LSC
Artemisia leucotricha	32	p2	(AT)5	10	35563	35572	IGS(psbZ,trnG-UCC-2)	LSC
Artemisia leucotricha	33	p1	(T)10	10	41484	41493	IGS(psaA,ycf3)	LSC
Artemisia leucotricha	34	p1	(A)12	12	41496	41507	IGS(psaA,ycf3)	LSC
Artemisia leucotricha	35	p2	(AT)6	12	41689	41700	IGS(psaA,ycf3)	LSC
Artemisia leucotricha	36	p2	(AT)5	10	46102	46111	IGS(trnT-UGU,trnL-UAA)	LSC
Artemisia leucotricha	37	p1	(A)12	12	46193	46204	IGS(trnT-UGU,trnL-UAA)	LSC
Artemisia leucotricha	38	p4	(AATC)3	12	46816	46827	trnL-UAA-intron1	LSC
Artemisia leucotricha	39	p1	(T)10	10	50104	50113	IGS(ndhC,trnV-UAC)	LSC
Artemisia leucotricha	40	p4	(TTTA)3	12	50221	50232	IGS(ndhC,trnV-UAC)	LSC
Artemisia leucotricha	41	p1	(T)14	14	54303	54316	IGS(atpB,rbcL)	LSC
Artemisia leucotricha	42	p1	(A)12	12	59785	59796	IGS(ycf4,cemA)	LSC
Artemisia leucotricha	43	p3	(ATT)4	12	60747	60758	IGS(cemA,petA)	LSC
Artemisia leucotricha	44	p1	(T)14	14	61986	61999	IGS(petA,psbJ)	LSC
Artemisia leucotricha	45	p2	(TA)5	10	64049	64058	IGS(psbE,petL)	LSC
Artemisia leucotricha	46	p2	(TA)5	10	66558	66567	IGS(rpl33,rps18)	LSC
Artemisia leucotricha	47	p4	(TATT)3	12	66612	66623	IGS(rpl33,rps18)	LSC
Artemisia leucotricha	48	p1	(T)10	10	69192	69201	clpP-intron2	LSC
Artemisia leucotricha	49	p1	(A)10	10	72879	72888	psbT(partical:20.00%)	LSC
Artemisia leucotricha	50	p1	(T)10	10	76702	76711	rpoA	LSC
Artemisia leucotricha	51	p1	(T)15	15	79112	79126	IGS(rps8,rpl14)	LSC
Artemisia leucotricha	52	p1	(T)14	14	79616	79629	IGS(rpl14,rpl16)	LSC
Artemisia leucotricha	53	p4	(TTTC)4	16	80903	80918	rpl16-intron1	LSC
Artemisia leucotricha	54	p4	(CAAT)3	12	87166	87177	ycf2	IRb
Artemisia leucotricha	55	p1	(A)10	10	106039	106048	IGS(rrn5,trnR-ACG)	IRb
Artemisia leucotricha	56	p4	(TTAA)3	12	107788	107799	IGS(trnN-GUU,ndhF)	SSC
Artemisia leucotricha	57	p1	(T)11	11	110623	110633	IGS(ndhF,rpl32)	SSC
Artemisia leucotricha	58	p4	(AATT)3	12	111575	111586	IGS(rpl32,trnL-UAG)	SSC
Artemisia leucotricha	59	p1	(T)13	13	112001	112013	IGS(rpl32,trnL-UAG)	SSC
Artemisia leucotricha	60	p5	(AAATT)3	15	112213	112227	IGS(trnL-UAG,ccsA)	SSC
Artemisia leucotricha	61	p4	(AATA)3	12	113665	113676	ndhD	SSC
Artemisia leucotricha	62	p1	(A)10	10	115043	115052	IGS(ndhD,psaC)	SSC
Artemisia leucotricha	63	p3	(ATT)5	15	116685	116699	IGS(ndhG,ndhI)	SSC
Artemisia leucotricha	64	p4	(AATC)3	12	118885	118896	ndhA-intron1	SSC
Artemisia leucotricha	65	p3	(TTC)5	15	125876	125890	ycf1	SSC
Artemisia leucotricha	66	p1	(T)10	10	127783	127792	IGS(trnR-ACG-2,rrn5-2)	IRa
Artemisia leucotricha	67	p4	(ATTG)3	12	146654	146665	ycf2-2	IRa
Artemisia maritima	1	p1	(A)10	10	1674	1683	IGS(psbA,trnK-UUU)	LSC
Artemisia maritima	2	p1	(A)10	10	4716	4725	IGS(trnK-UUU,rps16)	LSC
Artemisia maritima	3	p4	(AAAT)3	12	6570	6581	IGS(rps16,trnQ-UUG)	LSC
Artemisia maritima	4	p1	(A)10	10	9656	9665	IGS(trnC-GCA,petN)	LSC
Artemisia maritima	5	p2	(AT)7	14	10212	10225	IGS(petN,psbM)	LSC
Artemisia maritima	6	p4	(TAAT)3	12	10516	10527	psbM(partical:41.67%)	LSC
Artemisia maritima	7	p1	(T)10	10	10638	10647	IGS(psbM,trnD-GUC)	LSC
Artemisia maritima	8	p1	(A)10	10	11195	11204	IGS(psbM,trnD-GUC)	LSC
Artemisia maritima	9	p5	(ACGAC)3	15	12214	12228	IGS(trnE-UUC,rpoB)	LSC
Artemisia maritima	10	p1	(T)20	20	12637	12656	IGS(trnE-UUC,rpoB)	LSC
Artemisia maritima	11	p1	(A)10	10	13332	13341	rpoB	LSC
Artemisia maritima	12	p1	(T)10	10	16601	16610	rpoC1-intron1	LSC
Artemisia maritima	13	p1	(A)10	10	17954	17963	rpoC1-exon2	LSC
Artemisia maritima	14	p1	(A)10	10	18380	18389	rpoC1-exon2	LSC
Artemisia maritima	15	p2	(TA)5	10	18603	18612	rpoC1-exon2	LSC
Artemisia maritima	16	p1	(A)13	13	23081	23093	IGS(rpoC2,rps2)	LSC
Artemisia maritima	17	p1	(T)14	14	23199	23212	IGS(rpoC2,rps2)	LSC
Artemisia maritima	18	p1	(T)11	11	24931	24941	IGS(atpI,atpH)	LSC
Artemisia maritima	19	p1	(T)10	10	26017	26026	IGS(atpI,atpH)	LSC
Artemisia maritima	20	p4	(ATTT)4	16	27929	27944	IGS(atpF,atpA)	LSC
Artemisia maritima	21	p1	(T)14	14	27942	27955	IGS(atpF,atpA)	LSC
Artemisia maritima	22	p1	(T)12	12	29531	29542	IGS(atpA,trnR-UCU)	LSC
Artemisia maritima	23	p1	(A)13	13	29750	29762	IGS(trnR-UCU,trnG-UCC)	LSC
Artemisia maritima	24	p2	(AT)5	10	29883	29892	IGS(trnR-UCU,trnG-UCC)	LSC
Artemisia maritima	25	p4	(AATA)3	12	29896	29907	IGS(trnR-UCU,trnG-UCC)	LSC
Artemisia maritima	26	p2	(AT)5	10	29905	29914	IGS(trnR-UCU,trnG-UCC)	LSC
Artemisia maritima	27	p2	(AT)6	12	30826	30837	IGS(trnG-UCC,trnT-GGU)	LSC
Artemisia maritima	28	p1	(T)10	10	30973	30982	IGS(trnT-GGU,psbD)	LSC
Artemisia maritima	29	p3	(TTC)4	12	34452	34463	psbC	LSC
Artemisia maritima	30	p1	(T)10	10	34641	34650	IGS(psbC,trnS-UGA)	LSC
Artemisia maritima	31	p1	(A)10	10	35502	35511	IGS(psbZ,trnG-UCC-2)	LSC
Artemisia maritima	32	p2	(AT)5	10	35576	35585	IGS(psbZ,trnG-UCC-2)	LSC
Artemisia maritima	33	p1	(T)11	11	41497	41507	IGS(psaA,ycf3)	LSC
Artemisia maritima	34	p1	(A)11	11	41510	41520	IGS(psaA,ycf3)	LSC
Artemisia maritima	35	p2	(AT)5	10	41702	41711	IGS(psaA,ycf3)	LSC
Artemisia maritima	36	p1	(T)10	10	43526	43535	ycf3-intron1	LSC
Artemisia maritima	37	p2	(AT)6	12	46114	46125	IGS(trnT-UGU,trnL-UAA)	LSC
Artemisia maritima	38	p1	(A)13	13	46207	46219	IGS(trnT-UGU,trnL-UAA)	LSC
Artemisia maritima	39	p4	(AATC)3	12	46831	46842	trnL-UAA-intron1	LSC
Artemisia maritima	40	p1	(T)12	12	50119	50130	IGS(ndhC,trnV-UAC)	LSC
Artemisia maritima	41	p4	(TTTA)3	12	50238	50249	IGS(ndhC,trnV-UAC)	LSC
Artemisia maritima	42	p1	(T)17	17	54340	54356	IGS(atpB,rbcL)	LSC
Artemisia maritima	43	p1	(T)10	10	56563	56572	IGS(rbcL,accD)	LSC
Artemisia maritima	44	p1	(A)12	12	59833	59844	IGS(ycf4,cemA)	LSC
Artemisia maritima	45	p3	(ATT)4	12	60795	60806	IGS(cemA,petA)	LSC
Artemisia maritima	46	p1	(T)14	14	62034	62047	IGS(petA,psbJ)	LSC
Artemisia maritima	47	p2	(TA)5	10	64097	64106	IGS(psbE,petL)	LSC
Artemisia maritima	48	p2	(TA)5	10	64112	64121	IGS(psbE,petL)	LSC
Artemisia maritima	49	p4	(TATT)3	12	66668	66679	IGS(rpl33,rps18)	LSC
Artemisia maritima	50	p1	(T)13	13	69245	69257	clpP-intron2	LSC
Artemisia maritima	51	p1	(T)10	10	76757	76766	rpoA	LSC
Artemisia maritima	52	p1	(T)14	14	79167	79180	IGS(rps8,rpl14)	LSC
Artemisia maritima	53	p1	(T)15	15	79670	79684	IGS(rpl14,rpl16)	LSC
Artemisia maritima	54	p4	(TTTC)4	16	80958	80973	rpl16-intron1	LSC
Artemisia maritima	55	p1	(T)10	10	82874	82883	IGS(rps19,rpl2)	IRb
Artemisia maritima	56	p4	(CAAT)3	12	87194	87205	ycf2	IRb
Artemisia maritima	57	p1	(A)10	10	106056	106065	IGS(rrn5,trnR-ACG)	IRb
Artemisia maritima	58	p4	(TTAA)3	12	107805	107816	IGS(trnN-GUU,ndhF)	SSC
Artemisia maritima	59	p1	(A)10	10	110937	110946	IGS(ndhF,rpl32)	SSC
Artemisia maritima	60	p4	(AATT)3	12	111569	111580	IGS(rpl32,trnL-UAG)	SSC
Artemisia maritima	61	p1	(T)12	12	111995	112006	IGS(rpl32,trnL-UAG)	SSC
Artemisia maritima	62	p5	(AAATT)3	15	112206	112220	IGS(trnL-UAG,ccsA)	SSC
Artemisia maritima	63	p4	(AATA)3	12	113671	113682	ndhD	SSC
Artemisia maritima	64	p3	(ATT)5	15	116690	116704	IGS(ndhG,ndhI)	SSC
Artemisia maritima	65	p1	(T)11	11	118516	118526	ndhA-intron1	SSC
Artemisia maritima	66	p4	(AATC)3	12	118899	118910	ndhA-intron1	SSC
Artemisia maritima	67	p3	(TTC)5	15	125891	125905	ycf1	SSC
Artemisia maritima	68	p1	(T)10	10	127798	127807	IGS(trnR-ACG-2,rrn5-2)	IRa
Artemisia maritima	69	p4	(ATTG)3	12	146658	146669	ycf2-2	IRa
Artemisia maritima	70	p1	(A)10	10	150980	150989	IGS(rpl2-2,trnH-GUG)	IRa
Artemisia maritima	1	p1	(A)10	10	1674	1683	IGS(psbA,trnK-UUU)	LSC
Artemisia maritima	2	p1	(A)10	10	4716	4725	IGS(trnK-UUU,rps16)	LSC
Artemisia maritima	3	p4	(AAAT)3	12	6570	6581	IGS(rps16,trnQ-UUG)	LSC
Artemisia maritima	4	p1	(A)10	10	9656	9665	IGS(trnC-GCA,petN)	LSC
Artemisia maritima	5	p2	(AT)7	14	10212	10225	IGS(petN,psbM)	LSC
Artemisia maritima	6	p4	(TAAT)3	12	10516	10527	psbM(partical:41.67%)	LSC
Artemisia maritima	7	p1	(T)10	10	10638	10647	IGS(psbM,trnD-GUC)	LSC
Artemisia maritima	8	p1	(A)10	10	11195	11204	IGS(psbM,trnD-GUC)	LSC
Artemisia maritima	9	p5	(ACGAC)3	15	12214	12228	IGS(trnE-UUC,rpoB)	LSC
Artemisia maritima	10	p1	(T)20	20	12637	12656	IGS(trnE-UUC,rpoB)	LSC
Artemisia maritima	11	p1	(A)10	10	13332	13341	rpoB	LSC
Artemisia maritima	12	p1	(T)10	10	16601	16610	rpoC1-intron1	LSC
Artemisia maritima	13	p1	(A)10	10	17954	17963	rpoC1-exon2	LSC
Artemisia maritima	14	p1	(A)10	10	18380	18389	rpoC1-exon2	LSC
Artemisia maritima	15	p2	(TA)5	10	18603	18612	rpoC1-exon2	LSC
Artemisia maritima	16	p1	(A)13	13	23081	23093	IGS(rpoC2,rps2)	LSC
Artemisia maritima	17	p1	(T)14	14	23199	23212	IGS(rpoC2,rps2)	LSC
Artemisia maritima	18	p1	(T)11	11	24931	24941	IGS(atpI,atpH)	LSC
Artemisia maritima	19	p1	(T)10	10	26017	26026	IGS(atpI,atpH)	LSC
Artemisia maritima	20	p4	(ATTT)4	16	27929	27944	IGS(atpF,atpA)	LSC
Artemisia maritima	21	p1	(T)14	14	27942	27955	IGS(atpF,atpA)	LSC
Artemisia maritima	22	p1	(T)12	12	29531	29542	IGS(atpA,trnR-UCU)	LSC
Artemisia maritima	23	p1	(A)13	13	29750	29762	IGS(trnR-UCU,trnG-UCC)	LSC
Artemisia maritima	24	p2	(AT)5	10	29883	29892	IGS(trnR-UCU,trnG-UCC)	LSC
Artemisia maritima	25	p4	(AATA)3	12	29896	29907	IGS(trnR-UCU,trnG-UCC)	LSC
Artemisia maritima	26	p2	(AT)5	10	29905	29914	IGS(trnR-UCU,trnG-UCC)	LSC
Artemisia maritima	27	p2	(AT)6	12	30826	30837	IGS(trnG-UCC,trnT-GGU)	LSC
Artemisia maritima	28	p1	(T)10	10	30973	30982	IGS(trnT-GGU,psbD)	LSC
Artemisia maritima	29	p3	(TTC)4	12	34452	34463	psbC	LSC
Artemisia maritima	30	p1	(T)10	10	34641	34650	IGS(psbC,trnS-UGA)	LSC
Artemisia maritima	31	p1	(A)10	10	35502	35511	IGS(psbZ,trnG-UCC-2)	LSC
Artemisia maritima	32	p2	(AT)5	10	35576	35585	IGS(psbZ,trnG-UCC-2)	LSC
Artemisia maritima	33	p1	(T)11	11	41497	41507	IGS(psaA,ycf3)	LSC
Artemisia maritima	34	p1	(A)11	11	41510	41520	IGS(psaA,ycf3)	LSC
Artemisia maritima	35	p2	(AT)5	10	41702	41711	IGS(psaA,ycf3)	LSC
Artemisia maritima	36	p1	(T)10	10	43526	43535	ycf3-intron1	LSC
Artemisia maritima	37	p2	(AT)6	12	46114	46125	IGS(trnT-UGU,trnL-UAA)	LSC
Artemisia maritima	38	p1	(A)13	13	46207	46219	IGS(trnT-UGU,trnL-UAA)	LSC
Artemisia maritima	39	p4	(AATC)3	12	46831	46842	trnL-UAA-intron1	LSC
Artemisia maritima	40	p1	(T)12	12	50119	50130	IGS(ndhC,trnV-UAC)	LSC
Artemisia maritima	41	p4	(TTTA)3	12	50238	50249	IGS(ndhC,trnV-UAC)	LSC
Artemisia maritima	42	p1	(T)17	17	54340	54356	IGS(atpB,rbcL)	LSC
Artemisia maritima	43	p1	(T)10	10	56563	56572	IGS(rbcL,accD)	LSC
Artemisia maritima	44	p1	(A)12	12	59833	59844	IGS(ycf4,cemA)	LSC
Artemisia maritima	45	p3	(ATT)4	12	60795	60806	IGS(cemA,petA)	LSC
Artemisia maritima	46	p1	(T)14	14	62034	62047	IGS(petA,psbJ)	LSC
Artemisia maritima	47	p2	(TA)5	10	64097	64106	IGS(psbE,petL)	LSC
Artemisia maritima	48	p2	(TA)5	10	64112	64121	IGS(psbE,petL)	LSC
Artemisia maritima	49	p4	(TATT)3	12	66668	66679	IGS(rpl33,rps18)	LSC
Artemisia maritima	50	p1	(T)13	13	69245	69257	clpP-intron2	LSC
Artemisia maritima	51	p1	(T)10	10	76757	76766	rpoA	LSC
Artemisia maritima	52	p1	(T)14	14	79167	79180	IGS(rps8,rpl14)	LSC
Artemisia maritima	53	p1	(T)15	15	79670	79684	IGS(rpl14,rpl16)	LSC
Artemisia maritima	54	p4	(TTTC)4	16	80958	80973	rpl16-intron1	LSC
Artemisia maritima	55	p1	(T)10	10	82874	82883	IGS(rps19,rpl2)	IRb
Artemisia maritima	56	p4	(CAAT)3	12	87194	87205	ycf2	IRb
Artemisia maritima	57	p1	(A)10	10	106056	106065	IGS(rrn5,trnR-ACG)	IRb
Artemisia maritima	58	p4	(TTAA)3	12	107805	107816	IGS(trnN-GUU,ndhF)	SSC
Artemisia maritima	59	p1	(A)10	10	110937	110946	IGS(ndhF,rpl32)	SSC
Artemisia maritima	60	p4	(AATT)3	12	111569	111580	IGS(rpl32,trnL-UAG)	SSC
Artemisia maritima	61	p1	(T)12	12	111995	112006	IGS(rpl32,trnL-UAG)	SSC
Artemisia maritima	62	p5	(AAATT)3	15	112206	112220	IGS(trnL-UAG,ccsA)	SSC
Artemisia maritima	63	p4	(AATA)3	12	113671	113682	ndhD	SSC
Artemisia maritima	64	p3	(ATT)5	15	116690	116704	IGS(ndhG,ndhI)	SSC
Artemisia maritima	65	p1	(T)11	11	118516	118526	ndhA-intron1	SSC
Artemisia maritima	66	p4	(AATC)3	12	118899	118910	ndhA-intron1	SSC
Artemisia maritima	67	p3	(TTC)5	15	125891	125905	ycf1	SSC
Artemisia maritima	68	p1	(T)10	10	127798	127807	IGS(trnR-ACG-2,rrn5-2)	IRa
Artemisia maritima	69	p4	(ATTG)3	12	146658	146669	ycf2-2	IRa
Artemisia maritima	70	p1	(A)10	10	150980	150989	IGS(rpl2-2,trnH-GUG)	IRa
Artemisia minchunensis	1	p1	(A)11	11	1673	1683	IGS(psbA,trnK-UUU)	LSC
Artemisia minchunensis	2	p1	(A)11	11	4473	4483	IGS(trnK-UUU,rps16)	LSC
Artemisia minchunensis	3	p1	(C)12	12	5415	5426	rps16-intron1	LSC
Artemisia minchunensis	4	p4	(AAAT)3	12	6575	6586	IGS(rps16,trnQ-UUG)	LSC
Artemisia minchunensis	5	p1	(A)10	10	9661	9670	IGS(trnC-GCA,petN)	LSC
Artemisia minchunensis	6	p2	(AT)7	14	10217	10230	IGS(petN,psbM)	LSC
Artemisia minchunensis	7	p4	(TAAT)3	12	10521	10532	psbM(partical:41.67%)	LSC
Artemisia minchunensis	8	p1	(A)10	10	11199	11208	IGS(psbM,trnD-GUC)	LSC
Artemisia minchunensis	9	p1	(T)15	15	12636	12650	IGS(trnE-UUC,rpoB)	LSC
Artemisia minchunensis	10	p1	(A)10	10	13326	13335	rpoB	LSC
Artemisia minchunensis	11	p1	(T)10	10	16595	16604	rpoC1-intron1	LSC
Artemisia minchunensis	12	p1	(A)10	10	17948	17957	rpoC1-exon2	LSC
Artemisia minchunensis	13	p1	(A)10	10	18374	18383	rpoC1-exon2	LSC
Artemisia minchunensis	14	p2	(TA)5	10	18597	18606	rpoC1-exon2	LSC
Artemisia minchunensis	15	p1	(A)11	11	23075	23085	IGS(rpoC2,rps2)	LSC
Artemisia minchunensis	16	p1	(T)11	11	23191	23201	IGS(rpoC2,rps2)	LSC
Artemisia minchunensis	17	p1	(T)12	12	24922	24933	IGS(atpI,atpH)	LSC
Artemisia minchunensis	18	p1	(T)10	10	26002	26011	IGS(atpI,atpH)	LSC
Artemisia minchunensis	19	p4	(ATTT)4	16	27914	27929	IGS(atpF,atpA)	LSC
Artemisia minchunensis	20	p1	(T)13	13	27927	27939	IGS(atpF,atpA)	LSC
Artemisia minchunensis	21	p1	(T)12	12	29515	29526	IGS(atpA,trnR-UCU)	LSC
Artemisia minchunensis	22	p1	(A)11	11	29734	29744	IGS(trnR-UCU,trnG-UCC)	LSC
Artemisia minchunensis	23	p2	(AT)5	10	29865	29874	IGS(trnR-UCU,trnG-UCC)	LSC
Artemisia minchunensis	24	p4	(AATA)3	12	29875	29886	IGS(trnR-UCU,trnG-UCC)	LSC
Artemisia minchunensis	25	p2	(AT)5	10	29884	29893	IGS(trnR-UCU,trnG-UCC)	LSC
Artemisia minchunensis	26	p2	(AT)6	12	30805	30816	IGS(trnG-UCC,trnT-GGU)	LSC
Artemisia minchunensis	27	p2	(TA)8	16	30944	30959	IGS(trnT-GGU,psbD)	LSC
Artemisia minchunensis	28	p3	(TTC)4	12	34437	34448	psbC	LSC
Artemisia minchunensis	29	p1	(T)11	11	34626	34636	IGS(psbC,trnS-UGA)	LSC
Artemisia minchunensis	30	p1	(A)11	11	35488	35498	IGS(psbZ,trnG-UCC-2)	LSC
Artemisia minchunensis	31	p2	(AT)5	10	35563	35572	IGS(psbZ,trnG-UCC-2)	LSC
Artemisia minchunensis	32	p1	(T)12	12	41484	41495	IGS(psaA,ycf3)	LSC
Artemisia minchunensis	33	p1	(A)12	12	41498	41509	IGS(psaA,ycf3)	LSC
Artemisia minchunensis	34	p2	(AT)5	10	41691	41700	IGS(psaA,ycf3)	LSC
Artemisia minchunensis	35	p1	(T)11	11	43533	43543	ycf3-intron1	LSC
Artemisia minchunensis	36	p2	(AT)6	12	46122	46133	IGS(trnT-UGU,trnL-UAA)	LSC
Artemisia minchunensis	37	p1	(A)12	12	46215	46226	IGS(trnT-UGU,trnL-UAA)	LSC
Artemisia minchunensis	38	p4	(AATC)3	12	46838	46849	trnL-UAA-intron1	LSC
Artemisia minchunensis	39	p1	(T)12	12	50126	50137	IGS(ndhC,trnV-UAC)	LSC
Artemisia minchunensis	40	p4	(TTTA)3	12	50245	50256	IGS(ndhC,trnV-UAC)	LSC
Artemisia minchunensis	41	p1	(T)16	16	54327	54342	IGS(atpB,rbcL)	LSC
Artemisia minchunensis	42	p1	(T)12	12	56549	56560	IGS(rbcL,accD)	LSC
Artemisia minchunensis	43	p1	(A)11	11	59814	59824	IGS(ycf4,cemA)	LSC
Artemisia minchunensis	44	p3	(ATT)4	12	60774	60785	IGS(cemA,petA)	LSC
Artemisia minchunensis	45	p1	(T)15	15	62013	62027	IGS(petA,psbJ)	LSC
Artemisia minchunensis	46	p2	(TA)5	10	64077	64086	IGS(psbE,petL)	LSC
Artemisia minchunensis	47	p1	(T)10	10	64304	64313	IGS(psbE,petL)	LSC
Artemisia minchunensis	48	p2	(TA)5	10	66596	66605	IGS(rpl33,rps18)	LSC
Artemisia minchunensis	49	p4	(TATT)3	12	66650	66661	IGS(rpl33,rps18)	LSC
Artemisia minchunensis	50	p1	(T)14	14	69237	69250	clpP-intron2	LSC
Artemisia minchunensis	51	p1	(A)10	10	72928	72937	psbT(partical:20.00%)	LSC
Artemisia minchunensis	52	p1	(T)10	10	76751	76760	rpoA	LSC
Artemisia minchunensis	53	p1	(T)14	14	79161	79174	IGS(rps8,rpl14)	LSC
Artemisia minchunensis	54	p1	(T)11	11	79664	79674	IGS(rpl14,rpl16)	LSC
Artemisia minchunensis	55	p4	(TTTC)4	16	80948	80963	rpl16-intron1	LSC
Artemisia minchunensis	56	p1	(T)10	10	82884	82893	IGS(rps19,rpl2)	IRb
Artemisia minchunensis	57	p4	(CAAT)3	12	87204	87215	ycf2	IRb
Artemisia minchunensis	58	p1	(A)10	10	106077	106086	IGS(rrn5,trnR-ACG)	IRb
Artemisia minchunensis	59	p4	(TTAA)3	12	107826	107837	IGS(trnN-GUU,ndhF)	SSC
Artemisia minchunensis	60	p4	(AATT)3	12	111605	111616	IGS(rpl32,trnL-UAG)	SSC
Artemisia minchunensis	61	p1	(T)11	11	112031	112041	IGS(rpl32,trnL-UAG)	SSC
Artemisia minchunensis	62	p5	(AAATT)3	15	112241	112255	IGS(trnL-UAG,ccsA)	SSC
Artemisia minchunensis	63	p4	(AATA)3	12	113706	113717	ndhD	SSC
Artemisia minchunensis	64	p3	(ATT)5	15	116725	116739	IGS(ndhG,ndhI)	SSC
Artemisia minchunensis	65	p4	(AATC)3	12	118926	118937	ndhA-intron1	SSC
Artemisia minchunensis	66	p3	(TTC)5	15	125917	125931	ycf1	SSC
Artemisia minchunensis	67	p1	(T)10	10	127824	127833	IGS(trnR-ACG-2,rrn5-2)	IRa
Artemisia minchunensis	68	p4	(ATTG)3	12	146695	146706	ycf2-2	IRa
Artemisia minchunensis	69	p1	(A)10	10	151017	151026	IGS(rpl2-2,trnH-GUG)	IRa
Artemisia minchunensis	1	p1	(A)11	11	1673	1683	IGS(psbA,trnK-UUU)	LSC
Artemisia minchunensis	2	p1	(A)11	11	4473	4483	IGS(trnK-UUU,rps16)	LSC
Artemisia minchunensis	3	p1	(C)12	12	5415	5426	rps16-intron1	LSC
Artemisia minchunensis	4	p4	(AAAT)3	12	6575	6586	IGS(rps16,trnQ-UUG)	LSC
Artemisia minchunensis	5	p1	(A)10	10	9661	9670	IGS(trnC-GCA,petN)	LSC
Artemisia minchunensis	6	p2	(AT)7	14	10217	10230	IGS(petN,psbM)	LSC
Artemisia minchunensis	7	p4	(TAAT)3	12	10521	10532	psbM(partical:41.67%)	LSC
Artemisia minchunensis	8	p1	(A)10	10	11199	11208	IGS(psbM,trnD-GUC)	LSC
Artemisia minchunensis	9	p1	(T)15	15	12636	12650	IGS(trnE-UUC,rpoB)	LSC
Artemisia minchunensis	10	p1	(A)10	10	13326	13335	rpoB	LSC
Artemisia minchunensis	11	p1	(T)10	10	16595	16604	rpoC1-intron1	LSC
Artemisia minchunensis	12	p1	(A)10	10	17948	17957	rpoC1-exon2	LSC
Artemisia minchunensis	13	p1	(A)10	10	18374	18383	rpoC1-exon2	LSC
Artemisia minchunensis	14	p2	(TA)5	10	18597	18606	rpoC1-exon2	LSC
Artemisia minchunensis	15	p1	(A)11	11	23075	23085	IGS(rpoC2,rps2)	LSC
Artemisia minchunensis	16	p1	(T)11	11	23191	23201	IGS(rpoC2,rps2)	LSC
Artemisia minchunensis	17	p1	(T)12	12	24922	24933	IGS(atpI,atpH)	LSC
Artemisia minchunensis	18	p1	(T)10	10	26002	26011	IGS(atpI,atpH)	LSC
Artemisia minchunensis	19	p4	(ATTT)4	16	27914	27929	IGS(atpF,atpA)	LSC
Artemisia minchunensis	20	p1	(T)13	13	27927	27939	IGS(atpF,atpA)	LSC
Artemisia minchunensis	21	p1	(T)12	12	29515	29526	IGS(atpA,trnR-UCU)	LSC
Artemisia minchunensis	22	p1	(A)11	11	29734	29744	IGS(trnR-UCU,trnG-UCC)	LSC
Artemisia minchunensis	23	p2	(AT)5	10	29865	29874	IGS(trnR-UCU,trnG-UCC)	LSC
Artemisia minchunensis	24	p4	(AATA)3	12	29875	29886	IGS(trnR-UCU,trnG-UCC)	LSC
Artemisia minchunensis	25	p2	(AT)5	10	29884	29893	IGS(trnR-UCU,trnG-UCC)	LSC
Artemisia minchunensis	26	p2	(AT)6	12	30805	30816	IGS(trnG-UCC,trnT-GGU)	LSC
Artemisia minchunensis	27	p2	(TA)8	16	30944	30959	IGS(trnT-GGU,psbD)	LSC
Artemisia minchunensis	28	p3	(TTC)4	12	34437	34448	psbC	LSC
Artemisia minchunensis	29	p1	(T)11	11	34626	34636	IGS(psbC,trnS-UGA)	LSC
Artemisia minchunensis	30	p1	(A)11	11	35488	35498	IGS(psbZ,trnG-UCC-2)	LSC
Artemisia minchunensis	31	p2	(AT)5	10	35563	35572	IGS(psbZ,trnG-UCC-2)	LSC
Artemisia minchunensis	32	p1	(T)12	12	41484	41495	IGS(psaA,ycf3)	LSC
Artemisia minchunensis	33	p1	(A)12	12	41498	41509	IGS(psaA,ycf3)	LSC
Artemisia minchunensis	34	p2	(AT)5	10	41691	41700	IGS(psaA,ycf3)	LSC
Artemisia minchunensis	35	p1	(T)11	11	43533	43543	ycf3-intron1	LSC
Artemisia minchunensis	36	p2	(AT)6	12	46122	46133	IGS(trnT-UGU,trnL-UAA)	LSC
Artemisia minchunensis	37	p1	(A)12	12	46215	46226	IGS(trnT-UGU,trnL-UAA)	LSC
Artemisia minchunensis	38	p4	(AATC)3	12	46838	46849	trnL-UAA-intron1	LSC
Artemisia minchunensis	39	p1	(T)12	12	50126	50137	IGS(ndhC,trnV-UAC)	LSC
Artemisia minchunensis	40	p4	(TTTA)3	12	50245	50256	IGS(ndhC,trnV-UAC)	LSC
Artemisia minchunensis	41	p1	(T)16	16	54327	54342	IGS(atpB,rbcL)	LSC
Artemisia minchunensis	42	p1	(T)12	12	56549	56560	IGS(rbcL,accD)	LSC
Artemisia minchunensis	43	p1	(A)11	11	59814	59824	IGS(ycf4,cemA)	LSC
Artemisia minchunensis	44	p3	(ATT)4	12	60774	60785	IGS(cemA,petA)	LSC
Artemisia minchunensis	45	p1	(T)15	15	62013	62027	IGS(petA,psbJ)	LSC
Artemisia minchunensis	46	p2	(TA)5	10	64077	64086	IGS(psbE,petL)	LSC
Artemisia minchunensis	47	p1	(T)10	10	64304	64313	IGS(psbE,petL)	LSC
Artemisia minchunensis	48	p2	(TA)5	10	66596	66605	IGS(rpl33,rps18)	LSC
Artemisia minchunensis	49	p4	(TATT)3	12	66650	66661	IGS(rpl33,rps18)	LSC
Artemisia minchunensis	50	p1	(T)14	14	69237	69250	clpP-intron2	LSC
Artemisia minchunensis	51	p1	(A)10	10	72928	72937	psbT(partical:20.00%)	LSC
Artemisia minchunensis	52	p1	(T)10	10	76751	76760	rpoA	LSC
Artemisia minchunensis	53	p1	(T)14	14	79161	79174	IGS(rps8,rpl14)	LSC
Artemisia minchunensis	54	p1	(T)11	11	79664	79674	IGS(rpl14,rpl16)	LSC
Artemisia minchunensis	55	p4	(TTTC)4	16	80948	80963	rpl16-intron1	LSC
Artemisia minchunensis	56	p1	(T)10	10	82884	82893	IGS(rps19,rpl2)	IRb
Artemisia minchunensis	57	p4	(CAAT)3	12	87204	87215	ycf2	IRb
Artemisia minchunensis	58	p1	(A)10	10	106077	106086	IGS(rrn5,trnR-ACG)	IRb
Artemisia minchunensis	59	p4	(TTAA)3	12	107826	107837	IGS(trnN-GUU,ndhF)	SSC
Artemisia minchunensis	60	p4	(AATT)3	12	111605	111616	IGS(rpl32,trnL-UAG)	SSC
Artemisia minchunensis	61	p1	(T)11	11	112031	112041	IGS(rpl32,trnL-UAG)	SSC
Artemisia minchunensis	62	p5	(AAATT)3	15	112241	112255	IGS(trnL-UAG,ccsA)	SSC
Artemisia minchunensis	63	p4	(AATA)3	12	113706	113717	ndhD	SSC
Artemisia minchunensis	64	p3	(ATT)5	15	116725	116739	IGS(ndhG,ndhI)	SSC
Artemisia minchunensis	65	p4	(AATC)3	12	118926	118937	ndhA-intron1	SSC
Artemisia minchunensis	66	p3	(TTC)5	15	125917	125931	ycf1	SSC
Artemisia minchunensis	67	p1	(T)10	10	127824	127833	IGS(trnR-ACG-2,rrn5-2)	IRa
Artemisia minchunensis	68	p4	(ATTG)3	12	146695	146706	ycf2-2	IRa
Artemisia minchunensis	69	p1	(A)10	10	151017	151026	IGS(rpl2-2,trnH-GUG)	IRa
Artemisia santolina	1	p1	(A)10	10	1674	1683	IGS(psbA,trnK-UUU)	LSC
Artemisia santolina	2	p1	(A)10	10	4474	4483	IGS(trnK-UUU,rps16)	LSC
Artemisia santolina	3	p1	(C)10	10	5415	5424	rps16-intron1	LSC
Artemisia santolina	4	p4	(AAAT)3	12	6573	6584	IGS(rps16,trnQ-UUG)	LSC
Artemisia santolina	5	p1	(A)10	10	9660	9669	IGS(trnC-GCA,petN)	LSC
Artemisia santolina	6	p2	(AT)7	14	10216	10229	IGS(petN,psbM)	LSC
Artemisia santolina	7	p4	(TAAT)3	12	10520	10531	psbM(partical:41.67%)	LSC
Artemisia santolina	8	p1	(A)13	13	11198	11210	IGS(psbM,trnD-GUC)	LSC
Artemisia santolina	9	p5	(ACGAC)3	15	12220	12234	IGS(trnE-UUC,rpoB)	LSC
Artemisia santolina	10	p1	(T)18	18	12643	12660	IGS(trnE-UUC,rpoB)	LSC
Artemisia santolina	11	p1	(A)10	10	13336	13345	rpoB	LSC
Artemisia santolina	12	p1	(T)10	10	16605	16614	rpoC1-intron1	LSC
Artemisia santolina	13	p1	(A)10	10	17958	17967	rpoC1-exon2	LSC
Artemisia santolina	14	p1	(A)10	10	18384	18393	rpoC1-exon2	LSC
Artemisia santolina	15	p2	(TA)5	10	18607	18616	rpoC1-exon2	LSC
Artemisia santolina	16	p1	(A)22	22	23085	23106	IGS(rpoC2,rps2)	LSC
Artemisia santolina	17	p1	(T)10	10	23209	23218	IGS(rpoC2,rps2)	LSC
Artemisia santolina	18	p1	(T)13	13	24939	24951	IGS(atpI,atpH)	LSC
Artemisia santolina	19	p1	(T)10	10	26020	26029	IGS(atpI,atpH)	LSC
Artemisia santolina	20	p4	(ATTT)4	16	27932	27947	IGS(atpF,atpA)	LSC
Artemisia santolina	21	p1	(T)12	12	27945	27956	IGS(atpF,atpA)	LSC
Artemisia santolina	22	p1	(T)13	13	29532	29544	IGS(atpA,trnR-UCU)	LSC
Artemisia santolina	23	p1	(A)11	11	29752	29762	IGS(trnR-UCU,trnG-UCC)	LSC
Artemisia santolina	24	p2	(AT)5	10	29883	29892	IGS(trnR-UCU,trnG-UCC)	LSC
Artemisia santolina	25	p4	(AATA)3	12	29893	29904	IGS(trnR-UCU,trnG-UCC)	LSC
Artemisia santolina	26	p2	(AT)5	10	29902	29911	IGS(trnR-UCU,trnG-UCC)	LSC
Artemisia santolina	27	p2	(AT)6	12	30823	30834	IGS(trnG-UCC,trnT-GGU)	LSC
Artemisia santolina	28	p2	(TA)7	14	30962	30975	IGS(trnT-GGU,psbD)	LSC
Artemisia santolina	29	p1	(A)10	10	31695	31704	IGS(trnT-GGU,psbD)	LSC
Artemisia santolina	30	p3	(TTC)4	12	34455	34466	psbC	LSC
Artemisia santolina	31	p1	(T)10	10	34644	34653	IGS(psbC,trnS-UGA)	LSC
Artemisia santolina	32	p1	(A)11	11	35505	35515	IGS(psbZ,trnG-UCC-2)	LSC
Artemisia santolina	33	p2	(AT)5	10	35580	35589	IGS(psbZ,trnG-UCC-2)	LSC
Artemisia santolina	34	p1	(T)12	12	41501	41512	IGS(psaA,ycf3)	LSC
Artemisia santolina	35	p1	(A)12	12	41515	41526	IGS(psaA,ycf3)	LSC
Artemisia santolina	36	p2	(AT)5	10	41708	41717	IGS(psaA,ycf3)	LSC
Artemisia santolina	37	p1	(T)11	11	43532	43542	ycf3-intron1	LSC
Artemisia santolina	38	p2	(AT)6	12	46121	46132	IGS(trnT-UGU,trnL-UAA)	LSC
Artemisia santolina	39	p1	(A)11	11	46214	46224	IGS(trnT-UGU,trnL-UAA)	LSC
Artemisia santolina	40	p4	(AATC)3	12	46836	46847	trnL-UAA-intron1	LSC
Artemisia santolina	41	p1	(T)12	12	50124	50135	IGS(ndhC,trnV-UAC)	LSC
Artemisia santolina	42	p4	(TTTA)3	12	50243	50254	IGS(ndhC,trnV-UAC)	LSC
Artemisia santolina	43	p1	(T)10	10	51916	51925	IGS(trnM-CAU,atpE)	LSC
Artemisia santolina	44	p1	(T)14	14	54326	54339	IGS(atpB,rbcL)	LSC
Artemisia santolina	45	p1	(T)10	10	56546	56555	IGS(rbcL,accD)	LSC
Artemisia santolina	46	p1	(A)12	12	59809	59820	IGS(ycf4,cemA)	LSC
Artemisia santolina	47	p3	(ATT)4	12	60770	60781	IGS(cemA,petA)	LSC
Artemisia santolina	48	p1	(T)11	11	62009	62019	IGS(petA,psbJ)	LSC
Artemisia santolina	49	p2	(TA)5	10	64069	64078	IGS(psbE,petL)	LSC
Artemisia santolina	50	p5	(TATAT)3	15	64086	64100	IGS(psbE,petL)	LSC
Artemisia santolina	51	p1	(T)10	10	64303	64312	IGS(psbE,petL)	LSC
Artemisia santolina	52	p2	(TA)5	10	66595	66604	IGS(rpl33,rps18)	LSC
Artemisia santolina	53	p1	(T)11	11	69225	69235	clpP-intron2	LSC
Artemisia santolina	54	p1	(T)10	10	76735	76744	rpoA	LSC
Artemisia santolina	55	p1	(T)15	15	79144	79158	IGS(rps8,rpl14)	LSC
Artemisia santolina	56	p1	(T)10	10	79648	79657	IGS(rpl14,rpl16)	LSC
Artemisia santolina	57	p4	(TTTC)4	16	80931	80946	rpl16-intron1	LSC
Artemisia santolina	58	p1	(T)10	10	82868	82877	IGS(rps19,rpl2)	IRb
Artemisia santolina	59	p4	(CAAT)3	12	87188	87199	ycf2	IRb
Artemisia santolina	60	p1	(A)10	10	106061	106070	IGS(rrn5,trnR-ACG)	IRb
Artemisia santolina	61	p4	(TTAA)3	12	107810	107821	IGS(trnN-GUU,ndhF)	SSC
Artemisia santolina	62	p1	(T)11	11	110645	110655	IGS(ndhF,rpl32)	SSC
Artemisia santolina	63	p5	(ATAAA)3	15	111424	111438	IGS(rpl32,trnL-UAG)	SSC
Artemisia santolina	64	p4	(AATT)3	12	111591	111602	IGS(rpl32,trnL-UAG)	SSC
Artemisia santolina	65	p1	(T)11	11	112011	112021	IGS(rpl32,trnL-UAG)	SSC
Artemisia santolina	66	p5	(AAATT)3	15	112221	112235	IGS(trnL-UAG,ccsA)	SSC
Artemisia santolina	67	p4	(AATA)3	12	113686	113697	ndhD	SSC
Artemisia santolina	68	p3	(ATT)5	15	116705	116719	IGS(ndhG,ndhI)	SSC
Artemisia santolina	69	p4	(AATC)3	12	118906	118917	ndhA-intron1	SSC
Artemisia santolina	70	p3	(TTC)5	15	125931	125945	ycf1	SSC
Artemisia santolina	71	p1	(T)10	10	127838	127847	IGS(trnR-ACG-2,rrn5-2)	IRa
Artemisia santolina	72	p4	(ATTG)3	12	146709	146720	ycf2-2	IRa
Artemisia santolina	73	p1	(A)10	10	151031	151040	IGS(rpl2-2,trnH-GUG)	IRa
Artemisia santonicum	1	p1	(A)10	10	4492	4501	IGS(trnK-UUU,rps16)	LSC
Artemisia santonicum	2	p1	(C)10	10	5433	5442	rps16-intron1	LSC
Artemisia santonicum	3	p4	(AAAT)3	12	6592	6603	IGS(rps16,trnQ-UUG)	LSC
Artemisia santonicum	4	p1	(A)11	11	9678	9688	IGS(trnC-GCA,petN)	LSC
Artemisia santonicum	5	p2	(AT)7	14	10235	10248	IGS(petN,psbM)	LSC
Artemisia santonicum	6	p4	(TAAT)3	12	10539	10550	psbM(partical:41.67%)	LSC
Artemisia santonicum	7	p1	(A)13	13	11217	11229	IGS(psbM,trnD-GUC)	LSC
Artemisia santonicum	8	p5	(ACGAC)3	15	12234	12248	IGS(trnE-UUC,rpoB)	LSC
Artemisia santonicum	9	p1	(T)17	17	12657	12673	IGS(trnE-UUC,rpoB)	LSC
Artemisia santonicum	10	p1	(A)10	10	13349	13358	rpoB	LSC
Artemisia santonicum	11	p1	(T)10	10	16618	16627	rpoC1-intron1	LSC
Artemisia santonicum	12	p1	(A)10	10	17971	17980	rpoC1-exon2	LSC
Artemisia santonicum	13	p1	(A)10	10	18397	18406	rpoC1-exon2	LSC
Artemisia santonicum	14	p2	(TA)5	10	18620	18629	rpoC1-exon2	LSC
Artemisia santonicum	15	p1	(A)14	14	23098	23111	IGS(rpoC2,rps2)	LSC
Artemisia santonicum	16	p1	(T)12	12	23217	23228	IGS(rpoC2,rps2)	LSC
Artemisia santonicum	17	p1	(T)10	10	26024	26033	IGS(atpI,atpH)	LSC
Artemisia santonicum	18	p4	(ATTT)4	16	27933	27948	IGS(atpF,atpA)	LSC
Artemisia santonicum	19	p1	(T)10	10	29530	29539	IGS(atpA,trnR-UCU)	LSC
Artemisia santonicum	20	p1	(A)12	12	29747	29758	IGS(trnR-UCU,trnG-UCC)	LSC
Artemisia santonicum	21	p2	(AT)5	10	29879	29888	IGS(trnR-UCU,trnG-UCC)	LSC
Artemisia santonicum	22	p4	(AATA)3	12	29889	29900	IGS(trnR-UCU,trnG-UCC)	LSC
Artemisia santonicum	23	p2	(AT)5	10	29898	29907	IGS(trnR-UCU,trnG-UCC)	LSC
Artemisia santonicum	24	p2	(AT)6	12	30819	30830	IGS(trnG-UCC,trnT-GGU)	LSC
Artemisia santonicum	25	p2	(TA)7	14	30958	30971	IGS(trnT-GGU,psbD)	LSC
Artemisia santonicum	26	p1	(T)10	10	30972	30981	IGS(trnT-GGU,psbD)	LSC
Artemisia santonicum	27	p3	(TTC)4	12	34451	34462	psbC	LSC
Artemisia santonicum	28	p1	(T)10	10	34640	34649	IGS(psbC,trnS-UGA)	LSC
Artemisia santonicum	29	p1	(A)10	10	35501	35510	IGS(psbZ,trnG-UCC-2)	LSC
Artemisia santonicum	30	p2	(AT)5	10	35575	35584	IGS(psbZ,trnG-UCC-2)	LSC
Artemisia santonicum	31	p2	(AT)5	10	35586	35595	IGS(psbZ,trnG-UCC-2)	LSC
Artemisia santonicum	32	p1	(T)13	13	41500	41512	IGS(psaA,ycf3)	LSC
Artemisia santonicum	33	p1	(A)10	10	41515	41524	IGS(psaA,ycf3)	LSC
Artemisia santonicum	34	p2	(AT)5	10	41706	41715	IGS(psaA,ycf3)	LSC
Artemisia santonicum	35	p1	(T)11	11	43530	43540	ycf3-intron1	LSC
Artemisia santonicum	36	p2	(AT)6	12	46118	46129	IGS(trnT-UGU,trnL-UAA)	LSC
Artemisia santonicum	37	p1	(A)13	13	46211	46223	IGS(trnT-UGU,trnL-UAA)	LSC
Artemisia santonicum	38	p4	(AATC)3	12	46835	46846	trnL-UAA-intron1	LSC
Artemisia santonicum	39	p1	(T)14	14	50118	50131	IGS(ndhC,trnV-UAC)	LSC
Artemisia santonicum	40	p4	(TTTA)3	12	50239	50250	IGS(ndhC,trnV-UAC)	LSC
Artemisia santonicum	41	p1	(T)16	16	54341	54356	IGS(atpB,rbcL)	LSC
Artemisia santonicum	42	p1	(T)10	10	56563	56572	IGS(rbcL,accD)	LSC
Artemisia santonicum	43	p1	(A)13	13	59831	59843	IGS(ycf4,cemA)	LSC
Artemisia santonicum	44	p3	(ATT)4	12	60794	60805	IGS(cemA,petA)	LSC
Artemisia santonicum	45	p1	(T)12	12	62033	62044	IGS(petA,psbJ)	LSC
Artemisia santonicum	46	p2	(TA)5	10	64094	64103	IGS(psbE,petL)	LSC
Artemisia santonicum	47	p1	(T)10	10	64322	64331	IGS(psbE,petL)	LSC
Artemisia santonicum	48	p2	(TA)5	10	66614	66623	IGS(rpl33,rps18)	LSC
Artemisia santonicum	49	p4	(TATT)3	12	66668	66679	IGS(rpl33,rps18)	LSC
Artemisia santonicum	50	p1	(T)13	13	69247	69259	clpP-intron2	LSC
Artemisia santonicum	51	p1	(T)10	10	76758	76767	rpoA	LSC
Artemisia santonicum	52	p1	(T)14	14	79168	79181	IGS(rps8,rpl14)	LSC
Artemisia santonicum	53	p1	(T)16	16	79671	79686	IGS(rpl14,rpl16)	LSC
Artemisia santonicum	54	p4	(TTTC)4	16	80960	80975	rpl16-intron1	LSC
Artemisia santonicum	55	p2	(AT)6	12	82626	82637	IGS(rpl22,rps19)	LSC
Artemisia santonicum	56	p1	(T)10	10	83049	83058	IGS(rps19,rpl2)	IRb
Artemisia santonicum	57	p4	(CAAT)3	12	87369	87380	ycf2	IRb
Artemisia santonicum	58	p1	(A)10	10	106242	106251	IGS(rrn5,trnR-ACG)	IRb
Artemisia santonicum	59	p4	(TTAA)3	12	107991	108002	IGS(trnN-GUU,ndhF)	SSC
Artemisia santonicum	60	p5	(ATAAA)3	15	111603	111617	IGS(rpl32,trnL-UAG)	SSC
Artemisia santonicum	61	p4	(AATT)3	12	111770	111781	IGS(rpl32,trnL-UAG)	SSC
Artemisia santonicum	62	p1	(T)11	11	112196	112206	IGS(rpl32,trnL-UAG)	SSC
Artemisia santonicum	63	p5	(AAATT)3	15	112405	112419	IGS(trnL-UAG,ccsA)	SSC
Artemisia santonicum	64	p4	(AATA)3	12	113870	113881	ndhD	SSC
Artemisia santonicum	65	p4	(AATC)3	12	119084	119095	ndhA-intron1	SSC
Artemisia santonicum	66	p3	(TTC)5	15	126075	126089	ycf1	SSC
Artemisia santonicum	67	p1	(T)10	10	127982	127991	IGS(trnR-ACG-2,rrn5-2)	IRa
Artemisia santonicum	68	p4	(ATTG)3	12	146853	146864	ycf2-2	IRa
Artemisia santonicum	69	p1	(A)10	10	151175	151184	IGS(rpl2-2,trnH-GUG)	IRa
Artemisia sawanensis	1	p1	(A)11	11	1673	1683	IGS(psbA,trnK-UUU)	LSC
Artemisia sawanensis	2	p1	(A)11	11	4473	4483	IGS(trnK-UUU,rps16)	LSC
Artemisia sawanensis	3	p1	(C)12	12	5415	5426	rps16-intron1	LSC
Artemisia sawanensis	4	p4	(AAAT)3	12	6575	6586	IGS(rps16,trnQ-UUG)	LSC
Artemisia sawanensis	5	p1	(A)11	11	9661	9671	IGS(trnC-GCA,petN)	LSC
Artemisia sawanensis	6	p2	(AT)7	14	10218	10231	IGS(petN,psbM)	LSC
Artemisia sawanensis	7	p4	(TAAT)3	12	10522	10533	psbM(partical:41.67%)	LSC
Artemisia sawanensis	8	p1	(A)10	10	11200	11209	IGS(psbM,trnD-GUC)	LSC
Artemisia sawanensis	9	p1	(T)15	15	12637	12651	IGS(trnE-UUC,rpoB)	LSC
Artemisia sawanensis	10	p1	(A)10	10	13327	13336	rpoB	LSC
Artemisia sawanensis	11	p1	(T)10	10	16596	16605	rpoC1-intron1	LSC
Artemisia sawanensis	12	p1	(A)10	10	17949	17958	rpoC1-exon2	LSC
Artemisia sawanensis	13	p1	(A)10	10	18375	18384	rpoC1-exon2	LSC
Artemisia sawanensis	14	p2	(TA)5	10	18598	18607	rpoC1-exon2	LSC
Artemisia sawanensis	15	p1	(A)11	11	23076	23086	IGS(rpoC2,rps2)	LSC
Artemisia sawanensis	16	p1	(T)11	11	23192	23202	IGS(rpoC2,rps2)	LSC
Artemisia sawanensis	17	p1	(T)12	12	24923	24934	IGS(atpI,atpH)	LSC
Artemisia sawanensis	18	p1	(T)10	10	26003	26012	IGS(atpI,atpH)	LSC
Artemisia sawanensis	19	p4	(ATTT)4	16	27915	27930	IGS(atpF,atpA)	LSC
Artemisia sawanensis	20	p1	(T)12	12	29510	29521	IGS(atpA,trnR-UCU)	LSC
Artemisia sawanensis	21	p1	(A)12	12	29729	29740	IGS(trnR-UCU,trnG-UCC)	LSC
Artemisia sawanensis	22	p2	(AT)5	10	29861	29870	IGS(trnR-UCU,trnG-UCC)	LSC
Artemisia sawanensis	23	p4	(AATA)3	12	29871	29882	IGS(trnR-UCU,trnG-UCC)	LSC
Artemisia sawanensis	24	p2	(AT)5	10	29880	29889	IGS(trnR-UCU,trnG-UCC)	LSC
Artemisia sawanensis	25	p2	(AT)6	12	30801	30812	IGS(trnG-UCC,trnT-GGU)	LSC
Artemisia sawanensis	26	p2	(TA)8	16	30940	30955	IGS(trnT-GGU,psbD)	LSC
Artemisia sawanensis	27	p3	(TTC)4	12	34433	34444	psbC	LSC
Artemisia sawanensis	28	p1	(T)10	10	34622	34631	IGS(psbC,trnS-UGA)	LSC
Artemisia sawanensis	29	p1	(A)10	10	35483	35492	IGS(psbZ,trnG-UCC-2)	LSC
Artemisia sawanensis	30	p2	(AT)5	10	35557	35566	IGS(psbZ,trnG-UCC-2)	LSC
Artemisia sawanensis	31	p1	(T)12	12	41478	41489	IGS(psaA,ycf3)	LSC
Artemisia sawanensis	32	p1	(A)12	12	41492	41503	IGS(psaA,ycf3)	LSC
Artemisia sawanensis	33	p2	(AT)5	10	41685	41694	IGS(psaA,ycf3)	LSC
Artemisia sawanensis	34	p1	(T)10	10	43527	43536	ycf3-intron1	LSC
Artemisia sawanensis	35	p2	(AT)6	12	46115	46126	IGS(trnT-UGU,trnL-UAA)	LSC
Artemisia sawanensis	36	p1	(A)12	12	46208	46219	IGS(trnT-UGU,trnL-UAA)	LSC
Artemisia sawanensis	37	p4	(AATC)3	12	46831	46842	trnL-UAA-intron1	LSC
Artemisia sawanensis	38	p1	(T)12	12	50119	50130	IGS(ndhC,trnV-UAC)	LSC
Artemisia sawanensis	39	p4	(TTTA)3	12	50238	50249	IGS(ndhC,trnV-UAC)	LSC
Artemisia sawanensis	40	p1	(T)16	16	54320	54335	IGS(atpB,rbcL)	LSC
Artemisia sawanensis	41	p1	(T)12	12	56542	56553	IGS(rbcL,accD)	LSC
Artemisia sawanensis	42	p1	(A)11	11	59807	59817	IGS(ycf4,cemA)	LSC
Artemisia sawanensis	43	p3	(ATT)4	12	60767	60778	IGS(cemA,petA)	LSC
Artemisia sawanensis	44	p1	(T)14	14	62006	62019	IGS(petA,psbJ)	LSC
Artemisia sawanensis	45	p2	(TA)5	10	64069	64078	IGS(psbE,petL)	LSC
Artemisia sawanensis	46	p1	(T)11	11	64291	64301	IGS(psbE,petL)	LSC
Artemisia sawanensis	47	p2	(TA)5	10	66584	66593	IGS(rpl33,rps18)	LSC
Artemisia sawanensis	48	p4	(TATT)3	12	66638	66649	IGS(rpl33,rps18)	LSC
Artemisia sawanensis	49	p1	(T)15	15	69225	69239	clpP-intron2	LSC
Artemisia sawanensis	50	p1	(T)10	10	76740	76749	rpoA	LSC
Artemisia sawanensis	51	p1	(T)15	15	79150	79164	IGS(rps8,rpl14)	LSC
Artemisia sawanensis	52	p1	(T)10	10	79654	79663	IGS(rpl14,rpl16)	LSC
Artemisia sawanensis	53	p4	(TTTC)4	16	80937	80952	rpl16-intron1	LSC
Artemisia sawanensis	54	p1	(T)10	10	82873	82882	IGS(rps19,rpl2)	IRb
Artemisia sawanensis	55	p4	(CAAT)3	12	87193	87204	ycf2	IRb
Artemisia sawanensis	56	p1	(A)10	10	106055	106064	IGS(rrn5,trnR-ACG)	IRb
Artemisia sawanensis	57	p4	(TTAA)3	12	107804	107815	IGS(trnN-GUU,ndhF)	SSC
Artemisia sawanensis	58	p4	(AATT)3	12	111583	111594	IGS(rpl32,trnL-UAG)	SSC
Artemisia sawanensis	59	p1	(T)11	11	112009	112019	IGS(rpl32,trnL-UAG)	SSC
Artemisia sawanensis	60	p5	(AAATT)3	15	112219	112233	IGS(trnL-UAG,ccsA)	SSC
Artemisia sawanensis	61	p4	(AATA)3	12	113684	113695	ndhD	SSC
Artemisia sawanensis	62	p3	(ATT)5	15	116703	116717	IGS(ndhG,ndhI)	SSC
Artemisia sawanensis	63	p4	(AATC)3	12	118904	118915	ndhA-intron1	SSC
Artemisia sawanensis	64	p3	(TTC)5	15	125895	125909	ycf1	SSC
Artemisia sawanensis	65	p1	(T)10	10	127802	127811	IGS(trnR-ACG-2,rrn5-2)	IRa
Artemisia sawanensis	66	p4	(ATTG)3	12	146662	146673	ycf2-2	IRa
Artemisia sawanensis	67	p1	(A)10	10	150984	150993	IGS(rpl2-2,trnH-GUG)	IRa
Artemisia schrenkiana	1	p1	(A)11	11	1673	1683	IGS(psbA,trnK-UUU)	LSC
Artemisia schrenkiana	2	p1	(A)11	11	4473	4483	IGS(trnK-UUU,rps16)	LSC
Artemisia schrenkiana	3	p1	(C)13	13	5415	5427	rps16-intron1	LSC
Artemisia schrenkiana	4	p4	(AAAT)3	12	6576	6587	IGS(rps16,trnQ-UUG)	LSC
Artemisia schrenkiana	5	p1	(A)11	11	9662	9672	IGS(trnC-GCA,petN)	LSC
Artemisia schrenkiana	6	p2	(AT)7	14	10219	10232	IGS(petN,psbM)	LSC
Artemisia schrenkiana	7	p4	(TAAT)3	12	10523	10534	psbM(partical:41.67%)	LSC
Artemisia schrenkiana	8	p1	(A)10	10	11201	11210	IGS(psbM,trnD-GUC)	LSC
Artemisia schrenkiana	9	p1	(T)16	16	12638	12653	IGS(trnE-UUC,rpoB)	LSC
Artemisia schrenkiana	10	p1	(A)10	10	13329	13338	rpoB	LSC
Artemisia schrenkiana	11	p1	(T)10	10	16598	16607	rpoC1-intron1	LSC
Artemisia schrenkiana	12	p1	(A)10	10	17951	17960	rpoC1-exon2	LSC
Artemisia schrenkiana	13	p1	(A)10	10	18377	18386	rpoC1-exon2	LSC
Artemisia schrenkiana	14	p2	(TA)5	10	18600	18609	rpoC1-exon2	LSC
Artemisia schrenkiana	15	p1	(A)11	11	23078	23088	IGS(rpoC2,rps2)	LSC
Artemisia schrenkiana	16	p1	(T)11	11	23194	23204	IGS(rpoC2,rps2)	LSC
Artemisia schrenkiana	17	p1	(T)12	12	24925	24936	IGS(atpI,atpH)	LSC
Artemisia schrenkiana	18	p1	(T)10	10	26005	26014	IGS(atpI,atpH)	LSC
Artemisia schrenkiana	19	p4	(ATTT)4	16	27917	27932	IGS(atpF,atpA)	LSC
Artemisia schrenkiana	20	p1	(T)11	11	27930	27940	IGS(atpF,atpA)	LSC
Artemisia schrenkiana	21	p1	(T)12	12	29516	29527	IGS(atpA,trnR-UCU)	LSC
Artemisia schrenkiana	22	p1	(A)12	12	29735	29746	IGS(trnR-UCU,trnG-UCC)	LSC
Artemisia schrenkiana	23	p2	(AT)5	10	29867	29876	IGS(trnR-UCU,trnG-UCC)	LSC
Artemisia schrenkiana	24	p4	(AATA)3	12	29877	29888	IGS(trnR-UCU,trnG-UCC)	LSC
Artemisia schrenkiana	25	p2	(AT)5	10	29886	29895	IGS(trnR-UCU,trnG-UCC)	LSC
Artemisia schrenkiana	26	p2	(AT)6	12	30807	30818	IGS(trnG-UCC,trnT-GGU)	LSC
Artemisia schrenkiana	27	p2	(TA)8	16	30946	30961	IGS(trnT-GGU,psbD)	LSC
Artemisia schrenkiana	28	p3	(TTC)4	12	34439	34450	psbC	LSC
Artemisia schrenkiana	29	p1	(T)10	10	34628	34637	IGS(psbC,trnS-UGA)	LSC
Artemisia schrenkiana	30	p1	(A)11	11	35489	35499	IGS(psbZ,trnG-UCC-2)	LSC
Artemisia schrenkiana	31	p2	(AT)5	10	35564	35573	IGS(psbZ,trnG-UCC-2)	LSC
Artemisia schrenkiana	32	p1	(T)12	12	41485	41496	IGS(psaA,ycf3)	LSC
Artemisia schrenkiana	33	p1	(A)12	12	41499	41510	IGS(psaA,ycf3)	LSC
Artemisia schrenkiana	34	p2	(AT)5	10	41692	41701	IGS(psaA,ycf3)	LSC
Artemisia schrenkiana	35	p1	(T)10	10	43534	43543	ycf3-intron1	LSC
Artemisia schrenkiana	36	p2	(AT)6	12	46122	46133	IGS(trnT-UGU,trnL-UAA)	LSC
Artemisia schrenkiana	37	p1	(A)12	12	46215	46226	IGS(trnT-UGU,trnL-UAA)	LSC
Artemisia schrenkiana	38	p4	(AATC)3	12	46838	46849	trnL-UAA-intron1	LSC
Artemisia schrenkiana	39	p1	(T)12	12	50126	50137	IGS(ndhC,trnV-UAC)	LSC
Artemisia schrenkiana	40	p4	(TTTA)3	12	50245	50256	IGS(ndhC,trnV-UAC)	LSC
Artemisia schrenkiana	41	p1	(T)16	16	54327	54342	IGS(atpB,rbcL)	LSC
Artemisia schrenkiana	42	p1	(T)12	12	56549	56560	IGS(rbcL,accD)	LSC
Artemisia schrenkiana	43	p1	(A)11	11	59814	59824	IGS(ycf4,cemA)	LSC
Artemisia schrenkiana	44	p3	(ATT)4	12	60774	60785	IGS(cemA,petA)	LSC
Artemisia schrenkiana	45	p1	(T)15	15	62013	62027	IGS(petA,psbJ)	LSC
Artemisia schrenkiana	46	p2	(TA)5	10	64077	64086	IGS(psbE,petL)	LSC
Artemisia schrenkiana	47	p1	(T)11	11	64299	64309	IGS(psbE,petL)	LSC
Artemisia schrenkiana	48	p2	(TA)5	10	66592	66601	IGS(rpl33,rps18)	LSC
Artemisia schrenkiana	49	p4	(TATT)3	12	66646	66657	IGS(rpl33,rps18)	LSC
Artemisia schrenkiana	50	p1	(T)15	15	69233	69247	clpP-intron2	LSC
Artemisia schrenkiana	51	p1	(T)10	10	76748	76757	rpoA	LSC
Artemisia schrenkiana	52	p1	(T)14	14	79158	79171	IGS(rps8,rpl14)	LSC
Artemisia schrenkiana	53	p1	(T)10	10	79661	79670	IGS(rpl14,rpl16)	LSC
Artemisia schrenkiana	54	p4	(TTTC)4	16	80944	80959	rpl16-intron1	LSC
Artemisia schrenkiana	55	p1	(T)10	10	82880	82889	IGS(rps19,rpl2)	IRb
Artemisia schrenkiana	56	p4	(CAAT)3	12	87200	87211	ycf2	IRb
Artemisia schrenkiana	57	p1	(A)10	10	106062	106071	IGS(rrn5,trnR-ACG)	IRb
Artemisia schrenkiana	58	p4	(TTAA)3	12	107811	107822	IGS(trnN-GUU,ndhF)	SSC
Artemisia schrenkiana	59	p4	(AATT)3	12	111590	111601	IGS(rpl32,trnL-UAG)	SSC
Artemisia schrenkiana	60	p1	(T)11	11	112016	112026	IGS(rpl32,trnL-UAG)	SSC
Artemisia schrenkiana	61	p5	(AAATT)3	15	112226	112240	IGS(trnL-UAG,ccsA)	SSC
Artemisia schrenkiana	62	p4	(AATA)3	12	113691	113702	ndhD	SSC
Artemisia schrenkiana	63	p3	(ATT)5	15	116710	116724	IGS(ndhG,ndhI)	SSC
Artemisia schrenkiana	64	p4	(AATC)3	12	118911	118922	ndhA-intron1	SSC
Artemisia schrenkiana	65	p3	(TTC)5	15	125902	125916	ycf1	SSC
Artemisia schrenkiana	66	p1	(T)10	10	127809	127818	IGS(trnR-ACG-2,rrn5-2)	IRa
Artemisia schrenkiana	67	p4	(ATTG)3	12	146669	146680	ycf2-2	IRa
Artemisia schrenkiana	68	p1	(A)10	10	150991	151000	IGS(rpl2-2,trnH-GUG)	IRa
Artemisia scopaeformis	1	p1	(A)10	10	1673	1682	IGS(psbA,trnK-UUU)	LSC
Artemisia scopaeformis	2	p1	(A)11	11	4473	4483	IGS(trnK-UUU,rps16)	LSC
Artemisia scopaeformis	3	p1	(C)14	14	5415	5428	rps16-intron1	LSC
Artemisia scopaeformis	4	p4	(AAAT)3	12	6577	6588	IGS(rps16,trnQ-UUG)	LSC
Artemisia scopaeformis	5	p4	(TAAT)3	12	10516	10527	psbM(partical:41.67%)	LSC
Artemisia scopaeformis	6	p1	(A)10	10	11194	11203	IGS(psbM,trnD-GUC)	LSC
Artemisia scopaeformis	7	p1	(T)17	17	12548	12564	IGS(trnE-UUC,rpoB)	LSC
Artemisia scopaeformis	8	p1	(A)10	10	13240	13249	rpoB	LSC
Artemisia scopaeformis	9	p1	(T)10	10	16509	16518	rpoC1-intron1	LSC
Artemisia scopaeformis	10	p1	(A)10	10	17862	17871	rpoC1-exon2	LSC
Artemisia scopaeformis	11	p1	(A)10	10	18288	18297	rpoC1-exon2	LSC
Artemisia scopaeformis	12	p2	(TA)5	10	18511	18520	rpoC1-exon2	LSC
Artemisia scopaeformis	13	p1	(A)11	11	22989	22999	IGS(rpoC2,rps2)	LSC
Artemisia scopaeformis	14	p1	(T)11	11	23105	23115	IGS(rpoC2,rps2)	LSC
Artemisia scopaeformis	15	p1	(T)12	12	24836	24847	IGS(atpI,atpH)	LSC
Artemisia scopaeformis	16	p1	(T)10	10	25916	25925	IGS(atpI,atpH)	LSC
Artemisia scopaeformis	17	p4	(ATTT)4	16	27828	27843	IGS(atpF,atpA)	LSC
Artemisia scopaeformis	18	p1	(T)13	13	27841	27853	IGS(atpF,atpA)	LSC
Artemisia scopaeformis	19	p1	(T)12	12	29429	29440	IGS(atpA,trnR-UCU)	LSC
Artemisia scopaeformis	20	p1	(A)11	11	29648	29658	IGS(trnR-UCU,trnG-UCC)	LSC
Artemisia scopaeformis	21	p2	(AT)5	10	29779	29788	IGS(trnR-UCU,trnG-UCC)	LSC
Artemisia scopaeformis	22	p4	(AATA)3	12	29789	29800	IGS(trnR-UCU,trnG-UCC)	LSC
Artemisia scopaeformis	23	p2	(AT)5	10	29798	29807	IGS(trnR-UCU,trnG-UCC)	LSC
Artemisia scopaeformis	24	p2	(AT)6	12	30719	30730	IGS(trnG-UCC,trnT-GGU)	LSC
Artemisia scopaeformis	25	p2	(TA)8	16	30858	30873	IGS(trnT-GGU,psbD)	LSC
Artemisia scopaeformis	26	p3	(TTC)4	12	34351	34362	psbC	LSC
Artemisia scopaeformis	27	p1	(T)13	13	34540	34552	IGS(psbC,trnS-UGA)	LSC
Artemisia scopaeformis	28	p1	(A)11	11	35409	35419	IGS(psbZ,trnG-UCC-2)	LSC
Artemisia scopaeformis	29	p2	(AT)5	10	35484	35493	IGS(psbZ,trnG-UCC-2)	LSC
Artemisia scopaeformis	30	p1	(T)12	12	41405	41416	IGS(psaA,ycf3)	LSC
Artemisia scopaeformis	31	p1	(A)12	12	41419	41430	IGS(psaA,ycf3)	LSC
Artemisia scopaeformis	32	p2	(AT)5	10	41612	41621	IGS(psaA,ycf3)	LSC
Artemisia scopaeformis	33	p1	(T)10	10	43454	43463	ycf3-intron1	LSC
Artemisia scopaeformis	34	p2	(AT)6	12	46042	46053	IGS(trnT-UGU,trnL-UAA)	LSC
Artemisia scopaeformis	35	p1	(A)12	12	46135	46146	IGS(trnT-UGU,trnL-UAA)	LSC
Artemisia scopaeformis	36	p4	(AATC)3	12	46758	46769	trnL-UAA-intron1	LSC
Artemisia scopaeformis	37	p1	(T)12	12	50046	50057	IGS(ndhC,trnV-UAC)	LSC
Artemisia scopaeformis	38	p4	(TTTA)3	12	50165	50176	IGS(ndhC,trnV-UAC)	LSC
Artemisia scopaeformis	39	p1	(T)16	16	54247	54262	IGS(atpB,rbcL)	LSC
Artemisia scopaeformis	40	p1	(T)13	13	56469	56481	IGS(rbcL,accD)	LSC
Artemisia scopaeformis	41	p1	(A)10	10	59735	59744	IGS(ycf4,cemA)	LSC
Artemisia scopaeformis	42	p3	(ATT)4	12	60694	60705	IGS(cemA,petA)	LSC
Artemisia scopaeformis	43	p1	(T)13	13	61933	61945	IGS(petA,psbJ)	LSC
Artemisia scopaeformis	44	p2	(TA)5	10	63995	64004	IGS(psbE,petL)	LSC
Artemisia scopaeformis	45	p1	(T)10	10	64222	64231	IGS(psbE,petL)	LSC
Artemisia scopaeformis	46	p2	(TA)5	10	66514	66523	IGS(rpl33,rps18)	LSC
Artemisia scopaeformis	47	p4	(TATT)3	12	66568	66579	IGS(rpl33,rps18)	LSC
Artemisia scopaeformis	48	p1	(T)13	13	69156	69168	clpP-intron2	LSC
Artemisia scopaeformis	49	p1	(T)10	10	76668	76677	rpoA	LSC
Artemisia scopaeformis	50	p1	(T)14	14	79078	79091	IGS(rps8,rpl14)	LSC
Artemisia scopaeformis	51	p1	(T)11	11	79581	79591	IGS(rpl14,rpl16)	LSC
Artemisia scopaeformis	52	p4	(TTTC)4	16	80865	80880	rpl16-intron1	LSC
Artemisia scopaeformis	53	p1	(T)10	10	82801	82810	IGS(rps19,rpl2)	IRb
Artemisia scopaeformis	54	p4	(CAAT)3	12	87121	87132	ycf2	IRb
Artemisia scopaeformis	55	p1	(A)10	10	105994	106003	IGS(rrn5,trnR-ACG)	IRb
Artemisia scopaeformis	56	p4	(TTAA)3	12	107743	107754	IGS(trnN-GUU,ndhF)	SSC
Artemisia scopaeformis	57	p4	(AATT)3	12	111522	111533	IGS(rpl32,trnL-UAG)	SSC
Artemisia scopaeformis	58	p1	(T)11	11	111948	111958	IGS(rpl32,trnL-UAG)	SSC
Artemisia scopaeformis	59	p5	(AAATT)3	15	112158	112172	IGS(trnL-UAG,ccsA)	SSC
Artemisia scopaeformis	60	p4	(AATA)3	12	113623	113634	ndhD	SSC
Artemisia scopaeformis	61	p3	(ATT)5	15	116642	116656	IGS(ndhG,ndhI)	SSC
Artemisia scopaeformis	62	p1	(T)10	10	118140	118149	ndhA-intron1	SSC
Artemisia scopaeformis	63	p4	(AATC)3	12	118844	118855	ndhA-intron1	SSC
Artemisia scopaeformis	64	p3	(TTC)5	15	125835	125849	ycf1	SSC
Artemisia scopaeformis	65	p1	(T)10	10	127742	127751	IGS(trnR-ACG-2,rrn5-2)	IRa
Artemisia scopaeformis	66	p4	(ATTG)3	12	146613	146624	ycf2-2	IRa
Artemisia scopaeformis	67	p1	(A)10	10	150935	150944	IGS(rpl2-2,trnH-GUG)	IRa
Artemisia sublessingiana	1	p1	(A)10	10	1674	1683	IGS(psbA,trnK-UUU)	LSC
Artemisia sublessingiana	2	p1	(A)11	11	4473	4483	IGS(trnK-UUU,rps16)	LSC
Artemisia sublessingiana	3	p1	(C)12	12	5415	5426	rps16-intron1	LSC
Artemisia sublessingiana	4	p4	(AAAT)3	12	6575	6586	IGS(rps16,trnQ-UUG)	LSC
Artemisia sublessingiana	5	p1	(A)10	10	9661	9670	IGS(trnC-GCA,petN)	LSC
Artemisia sublessingiana	6	p2	(AT)7	14	10217	10230	IGS(petN,psbM)	LSC
Artemisia sublessingiana	7	p4	(TAAT)3	12	10521	10532	psbM(partical:41.67%)	LSC
Artemisia sublessingiana	8	p1	(A)11	11	11199	11209	IGS(psbM,trnD-GUC)	LSC
Artemisia sublessingiana	9	p1	(T)19	19	12629	12647	IGS(trnE-UUC,rpoB)	LSC
Artemisia sublessingiana	10	p1	(A)10	10	13323	13332	rpoB	LSC
Artemisia sublessingiana	11	p1	(T)10	10	16592	16601	rpoC1-intron1	LSC
Artemisia sublessingiana	12	p1	(A)10	10	17945	17954	rpoC1-exon2	LSC
Artemisia sublessingiana	13	p1	(A)10	10	18371	18380	rpoC1-exon2	LSC
Artemisia sublessingiana	14	p2	(TA)5	10	18594	18603	rpoC1-exon2	LSC
Artemisia sublessingiana	15	p1	(A)11	11	23072	23082	IGS(rpoC2,rps2)	LSC
Artemisia sublessingiana	16	p1	(T)11	11	23188	23198	IGS(rpoC2,rps2)	LSC
Artemisia sublessingiana	17	p1	(T)12	12	24919	24930	IGS(atpI,atpH)	LSC
Artemisia sublessingiana	18	p1	(T)10	10	25999	26008	IGS(atpI,atpH)	LSC
Artemisia sublessingiana	19	p4	(ATTT)4	16	27911	27926	IGS(atpF,atpA)	LSC
Artemisia sublessingiana	20	p1	(T)13	13	27924	27936	IGS(atpF,atpA)	LSC
Artemisia sublessingiana	21	p1	(T)12	12	29512	29523	IGS(atpA,trnR-UCU)	LSC
Artemisia sublessingiana	22	p1	(A)11	11	29731	29741	IGS(trnR-UCU,trnG-UCC)	LSC
Artemisia sublessingiana	23	p2	(AT)5	10	29862	29871	IGS(trnR-UCU,trnG-UCC)	LSC
Artemisia sublessingiana	24	p4	(AATA)3	12	29872	29883	IGS(trnR-UCU,trnG-UCC)	LSC
Artemisia sublessingiana	25	p2	(AT)5	10	29881	29890	IGS(trnR-UCU,trnG-UCC)	LSC
Artemisia sublessingiana	26	p2	(AT)6	12	30802	30813	IGS(trnG-UCC,trnT-GGU)	LSC
Artemisia sublessingiana	27	p2	(TA)7	14	30941	30954	IGS(trnT-GGU,psbD)	LSC
Artemisia sublessingiana	28	p1	(T)10	10	30955	30964	IGS(trnT-GGU,psbD)	LSC
Artemisia sublessingiana	29	p3	(TTC)4	12	34455	34466	psbC	LSC
Artemisia sublessingiana	30	p1	(T)10	10	34644	34653	IGS(psbC,trnS-UGA)	LSC
Artemisia sublessingiana	31	p1	(A)12	12	35505	35516	IGS(psbZ,trnG-UCC-2)	LSC
Artemisia sublessingiana	32	p2	(AT)5	10	35581	35590	IGS(psbZ,trnG-UCC-2)	LSC
Artemisia sublessingiana	33	p1	(T)12	12	41502	41513	IGS(psaA,ycf3)	LSC
Artemisia sublessingiana	34	p1	(A)12	12	41516	41527	IGS(psaA,ycf3)	LSC
Artemisia sublessingiana	35	p2	(AT)5	10	41709	41718	IGS(psaA,ycf3)	LSC
Artemisia sublessingiana	36	p1	(T)10	10	43533	43542	ycf3-intron1	LSC
Artemisia sublessingiana	37	p1	(A)12	12	46209	46220	IGS(trnT-UGU,trnL-UAA)	LSC
Artemisia sublessingiana	38	p4	(AATC)3	12	46832	46843	trnL-UAA-intron1	LSC
Artemisia sublessingiana	39	p1	(T)12	12	50120	50131	IGS(ndhC,trnV-UAC)	LSC
Artemisia sublessingiana	40	p4	(TTTA)3	12	50239	50250	IGS(ndhC,trnV-UAC)	LSC
Artemisia sublessingiana	41	p1	(T)17	17	54321	54337	IGS(atpB,rbcL)	LSC
Artemisia sublessingiana	42	p1	(T)13	13	56544	56556	IGS(rbcL,accD)	LSC
Artemisia sublessingiana	43	p1	(A)11	11	59816	59826	IGS(ycf4,cemA)	LSC
Artemisia sublessingiana	44	p3	(ATT)4	12	60776	60787	IGS(cemA,petA)	LSC
Artemisia sublessingiana	45	p1	(T)12	12	62015	62026	IGS(petA,psbJ)	LSC
Artemisia sublessingiana	46	p2	(TA)5	10	64076	64085	IGS(psbE,petL)	LSC
Artemisia sublessingiana	47	p1	(T)12	12	64303	64314	IGS(psbE,petL)	LSC
Artemisia sublessingiana	48	p2	(TA)5	10	66580	66589	IGS(rpl33,rps18)	LSC
Artemisia sublessingiana	49	p4	(TATT)3	12	66634	66645	IGS(rpl33,rps18)	LSC
Artemisia sublessingiana	50	p1	(T)12	12	69214	69225	clpP-intron2	LSC
Artemisia sublessingiana	51	p1	(T)10	10	76725	76734	rpoA	LSC
Artemisia sublessingiana	52	p1	(T)15	15	79135	79149	IGS(rps8,rpl14)	LSC
Artemisia sublessingiana	53	p1	(T)11	11	79639	79649	IGS(rpl14,rpl16)	LSC
Artemisia sublessingiana	54	p4	(TTTC)4	16	80923	80938	rpl16-intron1	LSC
Artemisia sublessingiana	55	p1	(T)10	10	82860	82869	IGS(rps19,rpl2)	IRb
Artemisia sublessingiana	56	p4	(CAAT)3	12	87180	87191	ycf2	IRb
Artemisia sublessingiana	57	p1	(A)10	10	106053	106062	IGS(rrn5,trnR-ACG)	IRb
Artemisia sublessingiana	58	p4	(TTAA)3	12	107802	107813	IGS(trnN-GUU,ndhF)	SSC
Artemisia sublessingiana	59	p4	(AATT)3	12	111572	111583	IGS(rpl32,trnL-UAG)	SSC
Artemisia sublessingiana	60	p1	(T)11	11	111998	112008	IGS(rpl32,trnL-UAG)	SSC
Artemisia sublessingiana	61	p5	(AAATT)3	15	112208	112222	IGS(trnL-UAG,ccsA)	SSC
Artemisia sublessingiana	62	p4	(AATA)3	12	113673	113684	ndhD	SSC
Artemisia sublessingiana	63	p3	(ATT)5	15	116692	116706	IGS(ndhG,ndhI)	SSC
Artemisia sublessingiana	64	p4	(AATC)3	12	118893	118904	ndhA-intron1	SSC
Artemisia sublessingiana	65	p3	(TTC)5	15	125884	125898	ycf1	SSC
Artemisia sublessingiana	66	p1	(T)10	10	127791	127800	IGS(trnR-ACG-2,rrn5-2)	IRa
Artemisia sublessingiana	67	p4	(ATTG)3	12	146662	146673	ycf2-2	IRa
Artemisia sublessingiana	68	p1	(A)10	10	150984	150993	IGS(rpl2-2,trnH-GUG)	IRa
Artemisia terrae-albae	1	p1	(A)12	12	4472	4483	IGS(trnK-UUU,rps16)	LSC
Artemisia terrae-albae	2	p1	(C)15	15	5415	5429	rps16-intron1	LSC
Artemisia terrae-albae	3	p4	(AAAT)3	12	6578	6589	IGS(rps16,trnQ-UUG)	LSC
Artemisia terrae-albae	4	p1	(A)10	10	9664	9673	IGS(trnC-GCA,petN)	LSC
Artemisia terrae-albae	5	p2	(AT)7	14	10220	10233	IGS(petN,psbM)	LSC
Artemisia terrae-albae	6	p4	(TAAT)3	12	10524	10535	psbM(partical:41.67%)	LSC
Artemisia terrae-albae	7	p1	(T)10	10	10646	10655	IGS(psbM,trnD-GUC)	LSC
Artemisia terrae-albae	8	p1	(A)11	11	11203	11213	IGS(psbM,trnD-GUC)	LSC
Artemisia terrae-albae	9	p5	(ACGAC)3	15	12223	12237	IGS(trnE-UUC,rpoB)	LSC
Artemisia terrae-albae	10	p1	(T)19	19	12646	12664	IGS(trnE-UUC,rpoB)	LSC
Artemisia terrae-albae	11	p1	(A)10	10	13340	13349	rpoB	LSC
Artemisia terrae-albae	12	p1	(T)10	10	16609	16618	rpoC1-intron1	LSC
Artemisia terrae-albae	13	p1	(A)10	10	17962	17971	rpoC1-exon2	LSC
Artemisia terrae-albae	14	p1	(A)10	10	18388	18397	rpoC1-exon2	LSC
Artemisia terrae-albae	15	p2	(TA)5	10	18611	18620	rpoC1-exon2	LSC
Artemisia terrae-albae	16	p1	(A)11	11	23089	23099	IGS(rpoC2,rps2)	LSC
Artemisia terrae-albae	17	p1	(T)11	11	23205	23215	IGS(rpoC2,rps2)	LSC
Artemisia terrae-albae	18	p1	(T)11	11	24936	24946	IGS(atpI,atpH)	LSC
Artemisia terrae-albae	19	p1	(T)10	10	26015	26024	IGS(atpI,atpH)	LSC
Artemisia terrae-albae	20	p4	(ATTT)4	16	27927	27942	IGS(atpF,atpA)	LSC
Artemisia terrae-albae	21	p1	(T)14	14	27940	27953	IGS(atpF,atpA)	LSC
Artemisia terrae-albae	22	p1	(T)12	12	29529	29540	IGS(atpA,trnR-UCU)	LSC
Artemisia terrae-albae	23	p1	(A)11	11	29748	29758	IGS(trnR-UCU,trnG-UCC)	LSC
Artemisia terrae-albae	24	p2	(AT)5	10	29879	29888	IGS(trnR-UCU,trnG-UCC)	LSC
Artemisia terrae-albae	25	p4	(AATA)3	12	29889	29900	IGS(trnR-UCU,trnG-UCC)	LSC
Artemisia terrae-albae	26	p2	(AT)5	10	29898	29907	IGS(trnR-UCU,trnG-UCC)	LSC
Artemisia terrae-albae	27	p2	(AT)6	12	30819	30830	IGS(trnG-UCC,trnT-GGU)	LSC
Artemisia terrae-albae	28	p2	(TA)7	14	30958	30971	IGS(trnT-GGU,psbD)	LSC
Artemisia terrae-albae	29	p1	(T)10	10	30972	30981	IGS(trnT-GGU,psbD)	LSC
Artemisia terrae-albae	30	p3	(TTC)4	12	34472	34483	psbC	LSC
Artemisia terrae-albae	31	p1	(T)10	10	34661	34670	IGS(psbC,trnS-UGA)	LSC
Artemisia terrae-albae	32	p1	(A)11	11	35522	35532	IGS(psbZ,trnG-UCC-2)	LSC
Artemisia terrae-albae	33	p2	(AT)5	10	35597	35606	IGS(psbZ,trnG-UCC-2)	LSC
Artemisia terrae-albae	34	p1	(T)12	12	41518	41529	IGS(psaA,ycf3)	LSC
Artemisia terrae-albae	35	p1	(A)12	12	41532	41543	IGS(psaA,ycf3)	LSC
Artemisia terrae-albae	36	p2	(AT)5	10	41725	41734	IGS(psaA,ycf3)	LSC
Artemisia terrae-albae	37	p1	(T)10	10	43549	43558	ycf3-intron1	LSC
Artemisia terrae-albae	38	p2	(AT)6	12	46137	46148	IGS(trnT-UGU,trnL-UAA)	LSC
Artemisia terrae-albae	39	p1	(A)12	12	46230	46241	IGS(trnT-UGU,trnL-UAA)	LSC
Artemisia terrae-albae	40	p4	(AATC)3	12	46853	46864	trnL-UAA-intron1	LSC
Artemisia terrae-albae	41	p1	(T)15	15	50136	50150	IGS(ndhC,trnV-UAC)	LSC
Artemisia terrae-albae	42	p4	(TTTA)3	12	50258	50269	IGS(ndhC,trnV-UAC)	LSC
Artemisia terrae-albae	43	p1	(T)16	16	54340	54355	IGS(atpB,rbcL)	LSC
Artemisia terrae-albae	44	p1	(T)13	13	56562	56574	IGS(rbcL,accD)	LSC
Artemisia terrae-albae	45	p1	(A)12	12	59834	59845	IGS(ycf4,cemA)	LSC
Artemisia terrae-albae	46	p3	(ATT)4	12	60795	60806	IGS(cemA,petA)	LSC
Artemisia terrae-albae	47	p1	(T)12	12	62034	62045	IGS(petA,psbJ)	LSC
Artemisia terrae-albae	48	p2	(TA)5	10	64095	64104	IGS(psbE,petL)	LSC
Artemisia terrae-albae	49	p1	(T)10	10	64322	64331	IGS(psbE,petL)	LSC
Artemisia terrae-albae	50	p2	(TA)5	10	66614	66623	IGS(rpl33,rps18)	LSC
Artemisia terrae-albae	51	p4	(TATT)3	12	66668	66679	IGS(rpl33,rps18)	LSC
Artemisia terrae-albae	52	p1	(T)13	13	69248	69260	clpP-intron2	LSC
Artemisia terrae-albae	53	p1	(A)10	10	72938	72947	psbT(partical:20.00%)	LSC
Artemisia terrae-albae	54	p1	(T)10	10	76761	76770	rpoA	LSC
Artemisia terrae-albae	55	p1	(T)16	16	79171	79186	IGS(rps8,rpl14)	LSC
Artemisia terrae-albae	56	p1	(T)11	11	79676	79686	IGS(rpl14,rpl16)	LSC
Artemisia terrae-albae	57	p4	(TTTC)4	16	80960	80975	rpl16-intron1	LSC
Artemisia terrae-albae	58	p1	(T)10	10	82897	82906	IGS(rps19,rpl2)	IRb
Artemisia terrae-albae	59	p4	(CAAT)3	12	87217	87228	ycf2	IRb
Artemisia terrae-albae	60	p1	(A)10	10	106090	106099	IGS(rrn5,trnR-ACG)	IRb
Artemisia terrae-albae	61	p4	(TTAA)3	12	107839	107850	IGS(trnN-GUU,ndhF)	SSC
Artemisia terrae-albae	62	p4	(AATT)3	12	111614	111625	IGS(rpl32,trnL-UAG)	SSC
Artemisia terrae-albae	63	p1	(T)11	11	112040	112050	IGS(rpl32,trnL-UAG)	SSC
Artemisia terrae-albae	64	p5	(AAATT)3	15	112250	112264	IGS(trnL-UAG,ccsA)	SSC
Artemisia terrae-albae	65	p4	(AATA)3	12	113715	113726	ndhD	SSC
Artemisia terrae-albae	66	p3	(ATT)5	15	116734	116748	IGS(ndhG,ndhI)	SSC
Artemisia terrae-albae	67	p4	(AATC)3	12	118935	118946	ndhA-intron1	SSC
Artemisia terrae-albae	68	p3	(TTC)5	15	125926	125940	ycf1	SSC
Artemisia terrae-albae	69	p1	(T)10	10	127833	127842	IGS(trnR-ACG-2,rrn5-2)	IRa
Artemisia terrae-albae	70	p4	(ATTG)3	12	146704	146715	ycf2-2	IRa
Artemisia terrae-albae	71	p1	(A)10	10	151026	151035	IGS(rpl2-2,trnH-GUG)	IRa
Artemisia transiliensis	5	p1	(A)10	10	9661	9670	IGS(trnC-GCA,petN)	LSC
Artemisia transiliensis	8	p1	(A)10	10	11199	11208	IGS(psbM,trnD-GUC)	LSC
Artemisia transiliensis	10	p1	(A)10	10	13326	13335	rpoB	LSC
Artemisia transiliensis	12	p1	(A)10	10	17948	17957	rpoC1-exon2	LSC
Artemisia transiliensis	13	p1	(A)10	10	18374	18383	rpoC1-exon2	LSC
Artemisia transiliensis	15	p1	(A)10	10	23075	23084	IGS(rpoC2,rps2)	LSC
Artemisia transiliensis	59	p1	(A)10	10	106099	106108	IGS(rrn5,trnR-ACG)	IRb
Artemisia transiliensis	70	p1	(A)10	10	151040	151049	IGS(rpl2-2,trnH-GUG)	IRa
Artemisia transiliensis	1	p1	(A)11	11	1673	1683	IGS(psbA,trnK-UUU)	LSC
Artemisia transiliensis	2	p1	(A)11	11	4473	4483	IGS(trnK-UUU,rps16)	LSC
Artemisia transiliensis	32	p1	(A)11	11	35512	35522	IGS(psbZ,trnG-UCC-2)	LSC
Artemisia transiliensis	45	p1	(A)11	11	59836	59846	IGS(ycf4,cemA)	LSC
Artemisia transiliensis	22	p1	(A)12	12	29731	29742	IGS(trnR-UCU,trnG-UCC)	LSC
Artemisia transiliensis	35	p1	(A)12	12	41522	41533	IGS(psaA,ycf3)	LSC
Artemisia transiliensis	39	p1	(A)12	12	46238	46249	IGS(trnT-UGU,trnL-UAA)	LSC
Artemisia transiliensis	3	p1	(C)12	12	5415	5426	rps16-intron1	LSC
Artemisia transiliensis	11	p1	(T)10	10	16595	16604	rpoC1-intron1	LSC
Artemisia transiliensis	16	p1	(T)10	10	23190	23199	IGS(rpoC2,rps2)	LSC
Artemisia transiliensis	18	p1	(T)10	10	26000	26009	IGS(atpI,atpH)	LSC
Artemisia transiliensis	37	p1	(T)10	10	43557	43566	ycf3-intron1	LSC
Artemisia transiliensis	53	p1	(T)10	10	76773	76782	rpoA	LSC
Artemisia transiliensis	57	p1	(T)10	10	82906	82915	IGS(rps19,rpl2)	IRb
Artemisia transiliensis	68	p1	(T)10	10	127847	127856	IGS(trnR-ACG-2,rrn5-2)	IRa
Artemisia transiliensis	31	p1	(T)11	11	34650	34660	IGS(psbC,trnS-UGA)	LSC
Artemisia transiliensis	49	p1	(T)11	11	64327	64337	IGS(psbE,petL)	LSC
Artemisia transiliensis	55	p1	(T)11	11	79686	79696	IGS(rpl14,rpl16)	LSC
Artemisia transiliensis	62	p1	(T)11	11	112054	112064	IGS(rpl32,trnL-UAG)	SSC
Artemisia transiliensis	17	p1	(T)12	12	24920	24931	IGS(atpI,atpH)	LSC
Artemisia transiliensis	20	p1	(T)12	12	27925	27936	IGS(atpF,atpA)	LSC
Artemisia transiliensis	21	p1	(T)12	12	29512	29523	IGS(atpA,trnR-UCU)	LSC
Artemisia transiliensis	34	p1	(T)12	12	41508	41519	IGS(psaA,ycf3)	LSC
Artemisia transiliensis	41	p1	(T)12	12	50149	50160	IGS(ndhC,trnV-UAC)	LSC
Artemisia transiliensis	44	p1	(T)12	12	56571	56582	IGS(rbcL,accD)	LSC
Artemisia transiliensis	52	p1	(T)14	14	69261	69274	clpP-intron2	LSC
Artemisia transiliensis	54	p1	(T)14	14	79183	79196	IGS(rps8,rpl14)	LSC
Artemisia transiliensis	9	p1	(T)15	15	12636	12650	IGS(trnE-UUC,rpoB)	LSC
Artemisia transiliensis	43	p1	(T)15	15	54350	54364	IGS(atpB,rbcL)	LSC
Artemisia transiliensis	47	p1	(T)16	16	62035	62050	IGS(petA,psbJ)	LSC
Artemisia transiliensis	23	p2	(AT)5	10	29863	29872	IGS(trnR-UCU,trnG-UCC)	LSC
Artemisia transiliensis	25	p2	(AT)5	10	29882	29891	IGS(trnR-UCU,trnG-UCC)	LSC
Artemisia transiliensis	27	p2	(AT)5	10	29908	29917	IGS(trnR-UCU,trnG-UCC)	LSC
Artemisia transiliensis	33	p2	(AT)5	10	35587	35596	IGS(psbZ,trnG-UCC-2)	LSC
Artemisia transiliensis	36	p2	(AT)5	10	41715	41724	IGS(psaA,ycf3)	LSC
Artemisia transiliensis	28	p2	(AT)6	12	30829	30840	IGS(trnG-UCC,trnT-GGU)	LSC
Artemisia transiliensis	38	p2	(AT)6	12	46145	46156	IGS(trnT-UGU,trnL-UAA)	LSC
Artemisia transiliensis	6	p2	(AT)7	14	10217	10230	IGS(petN,psbM)	LSC
Artemisia transiliensis	14	p2	(TA)5	10	18597	18606	rpoC1-exon2	LSC
Artemisia transiliensis	48	p2	(TA)5	10	64100	64109	IGS(psbE,petL)	LSC
Artemisia transiliensis	50	p2	(TA)5	10	66620	66629	IGS(rpl33,rps18)	LSC
Artemisia transiliensis	29	p2	(TA)8	16	30968	30983	IGS(trnT-GGU,psbD)	LSC
Artemisia transiliensis	46	p3	(ATT)4	12	60796	60807	IGS(cemA,petA)	LSC
Artemisia transiliensis	65	p3	(ATT)5	15	116748	116762	IGS(ndhG,ndhI)	SSC
Artemisia transiliensis	30	p3	(TTC)4	12	34461	34472	psbC	LSC
Artemisia transiliensis	67	p3	(TTC)5	15	125940	125954	ycf1	SSC
Artemisia transiliensis	4	p4	(AAAT)3	12	6575	6586	IGS(rps16,trnQ-UUG)	LSC
Artemisia transiliensis	24	p4	(AATA)3	12	29873	29884	IGS(trnR-UCU,trnG-UCC)	LSC
Artemisia transiliensis	26	p4	(AATA)3	12	29899	29910	IGS(trnR-UCU,trnG-UCC)	LSC
Artemisia transiliensis	64	p4	(AATA)3	12	113729	113740	ndhD	SSC
Artemisia transiliensis	40	p4	(AATC)3	12	46861	46872	trnL-UAA-intron1	LSC
Artemisia transiliensis	66	p4	(AATC)3	12	118949	118960	ndhA-intron1	SSC
Artemisia transiliensis	61	p4	(AATT)3	12	111628	111639	IGS(rpl32,trnL-UAG)	SSC
Artemisia transiliensis	69	p4	(ATTG)3	12	146718	146729	ycf2-2	IRa
Artemisia transiliensis	19	p4	(ATTT)4	16	27912	27927	IGS(atpF,atpA)	LSC
Artemisia transiliensis	58	p4	(CAAT)3	12	87226	87237	ycf2	IRb
Artemisia transiliensis	7	p4	(TAAT)3	12	10521	10532	psbM(partical:41.67%)	LSC
Artemisia transiliensis	51	p4	(TATT)3	12	66674	66685	IGS(rpl33,rps18)	LSC
Artemisia transiliensis	60	p4	(TTAA)3	12	107848	107859	IGS(trnN-GUU,ndhF)	SSC
Artemisia transiliensis	42	p4	(TTTA)3	12	50268	50279	IGS(ndhC,trnV-UAC)	LSC
Artemisia transiliensis	56	p4	(TTTC)4	16	80970	80985	rpl16-intron1	LSC
Artemisia transiliensis	63	p5	(AAATT)3	15	112264	112278	IGS(trnL-UAG,ccsA)	SSC

## Sheet: Table S4
Table S4. Raw data from the analysis of long dispersed repeats in the subg. Seriphidium
ID	#Length1	Start1	Type	Length2	Start2	Hamming	E-value	Gene	Region
Artemisia ferganensis	60	89542	F	60	89560	-2	7.64e-23	ycf2;ycf2	IRb;IRb
Artemisia ferganensis	60	89542	P	60	143281	-2	7.64e-23	ycf2;ycf2-2	IRb;IRa
Artemisia ferganensis	60	89560	P	60	143299	-2	7.64e-23	ycf2;ycf2-2	IRb;IRa
Artemisia ferganensis	60	143281	F	60	143299	-2	7.64e-23	ycf2-2;ycf2-2	IRa;IRa
Artemisia ferganensis	48	72482	P	48	72482	0	8.05e-20	psbN(partical:4.17%);psbN(partical:4.17%)	LSC;LSC
Artemisia ferganensis	45	89557	F	45	89575	0	5.15e-18	ycf2;ycf2	IRb;IRb
Artemisia ferganensis	45	89557	P	45	143281	0	5.15e-18	ycf2;ycf2-2	IRb;IRa
Artemisia ferganensis	45	89575	P	45	143299	0	5.15e-18	ycf2;ycf2-2	IRb;IRa
Artemisia ferganensis	39	96329	F	39	117630	0	2.11e-14	IGS(rps12-2,ycf15);ndhA-intron1	IRb;SSC
Artemisia ferganensis	39	117630	P	39	136533	0	2.11e-14	ndhA-intron1;IGS(ycf15-2,rps12)	SSC;IRa
Artemisia ferganensis	41	42560	F	41	96327	-1	1.62e-13	ycf3-intron1;IGS(rps12-2,ycf15)	LSC;IRb
Artemisia ferganensis	41	42560	P	41	136533	-1	1.62e-13	ycf3-intron1;IGS(ycf15-2,rps12)	LSC;IRa
Artemisia ferganensis	39	42562	F	39	117630	-1	2.47e-12	ycf3-intron1;ndhA-intron1	LSC;SSC
Artemisia ferganensis	42	89542	F	42	89578	-2	2.55e-12	ycf2;ycf2	IRb;IRb
Artemisia ferganensis	42	89542	P	42	143281	-2	2.55e-12	ycf2;ycf2-2	IRb;IRa
Artemisia ferganensis	42	89578	P	42	143317	-2	2.55e-12	ycf2;ycf2-2	IRb;IRa
Artemisia ferganensis	42	143281	F	42	143317	-2	2.55e-12	ycf2-2;ycf2-2	IRa;IRa
Artemisia ferganensis	43	114510	P	43	114510	-3	2.75e-11	IGS(ndhD,psaC);IGS(ndhD,psaC)	SSC;SSC
Artemisia ferganensis	30	8440	P	30	44266	-1	4.98e-07	trnS-GCU(partical:96.67%);trnS-GGA(partical:93.33%)	LSC;LSC
Artemisia ferganensis	30	89554	F	30	89590	-1	4.98e-07	ycf2;ycf2	IRb;IRb
Artemisia ferganensis	30	89554	P	30	143281	-1	4.98e-07	ycf2;ycf2-2	IRb;IRa
Artemisia ferganensis	30	89590	P	30	143317	-1	4.98e-07	ycf2;ycf2-2	IRb;IRa
Artemisia ferganensis	30	105219	F	30	105251	-1	4.98e-07	IGS(rrn4.5,rrn5);IGS(rrn4.5,rrn5)	IRb;IRb
Artemisia ferganensis	30	105219	P	30	127620	-1	4.98e-07	IGS(rrn4.5,rrn5);IGS(rrn5-2,rrn4.5-2)	IRb;IRa
Artemisia ferganensis	30	105251	P	30	127652	-1	4.98e-07	IGS(rrn4.5,rrn5);IGS(rrn5-2,rrn4.5-2)	IRb;IRa
Artemisia ferganensis	30	127620	F	30	127652	-1	4.98e-07	IGS(rrn5-2,rrn4.5-2);IGS(rrn5-2,rrn4.5-2)	IRa;IRa
Artemisia ferganensis	35	42565	F	35	93267	-3	9.55e-07	ycf3-intron1;ndhB-intron1	LSC;IRb
Artemisia ferganensis	35	42565	P	35	139599	-3	9.55e-07	ycf3-intron1;ndhB-2-intron1	LSC;IRa
Artemisia ferganensis	32	37529	F	32	39753	-2	1.54e-06	psaB;psaA	LSC;LSC
Artemisia ferganensis	33	5007	F	33	5022	-3	1.27e-05	IGS(trnK-UUU,rps16);IGS(trnK-UUU,rps16)	LSC;LSC
Artemisia ferganensis	30	34400	P	30	44266	-2	2.17e-05	trnS-UGA(partical:96.67%);trnS-GGA(partical:93.33%)	LSC;LSC
Artemisia ferganensis	30	41117	P	30	41117	-2	2.17e-05	IGS(psaA,ycf3);IGS(psaA,ycf3)	LSC;LSC
Artemisia ferganensis	30	65767	F	30	97490	-2	2.17e-05	IGS(psaJ,rpl33);IGS(ycf15,trnV-GAC)	LSC;IRb
Artemisia ferganensis	30	65767	P	30	135381	-2	2.17e-05	IGS(psaJ,rpl33);IGS(trnV-GAC-2,ycf15-2)	LSC;IRa
Artemisia ferganensis	32	8438	F	32	34398	-3	4.63e-05	trnS-GCU(partical:90.62%);trnS-UGA(partical:90.62%)	LSC;LSC
Artemisia ferganensis	31	41117	P	31	41117	-3	0.000168	IGS(psaA,ycf3);IGS(psaA,ycf3)	LSC;LSC
Artemisia ferganensis	31	41117	F	31	41118	-3	0.000168	IGS(psaA,ycf3);IGS(psaA,ycf3)	LSC;LSC
Artemisia ferganensis	30	37540	F	30	39764	-3	0.000606	psaB;psaA	LSC;LSC
Artemisia ferganensis	30	41115	C	30	118006	-3	0.000606	IGS(psaA,ycf3);ndhA-intron1	LSC;SSC
Artemisia ferganensis	30	41117	F	30	41119	-3	0.000606	IGS(psaA,ycf3);IGS(psaA,ycf3)	LSC;LSC
Artemisia ferganensis	30	55752	F	30	55776	-3	0.000606	rbcL(partical:36.67%);IGS(rbcL,accD)	LSC;LSC
Artemisia ferganensis	30	85972	F	30	146903	-3	0.000606	ycf2;ycf2-2	IRb;IRa
Artemisia ferganensis	30	110806	P	30	110838	-3	0.000606	IGS(rpl32,trnL-UAG);IGS(rpl32,trnL-UAG)	SSC;SSC
Artemisia finita	30	90109	F	30	90145	-1	5.02e-07	ycf2;ycf2	IRb;IRb
Artemisia finita	30	105774	F	30	105806	-1	5.02e-07	IGS(rrn4.5,rrn5);IGS(rrn4.5,rrn5)	IRb;IRb
Artemisia finita	30	128191	F	30	128223	-1	5.02e-07	IGS(rrn5-2,rrn4.5-2);IGS(rrn5-2,rrn4.5-2)	IRa;IRa
Artemisia finita	30	66316	F	30	98045	-2	2.18e-05	IGS(psaJ,rpl33);IGS(ycf15,trnV-GAC)	LSC;IRb
Artemisia finita	30	38016	F	30	40240	-3	0.000611	psaB;psaA	LSC;LSC
Artemisia finita	30	56225	F	30	56249	-3	0.000611	rbcL(partical:36.67%);IGS(rbcL,accD)	LSC;LSC
Artemisia finita	30	86527	F	30	147474	-3	0.000611	ycf2;ycf2-2	IRb;IRa
Artemisia finita	30	8537	P	30	44718	-1	5.02e-07	trnS-GCU(partical:96.67%);trnS-GGA(partical:93.33%)	LSC;LSC
Artemisia finita	30	90109	P	30	143852	-1	5.02e-07	ycf2;ycf2-2	IRb;IRa
Artemisia finita	30	90145	P	30	143888	-1	5.02e-07	ycf2;ycf2-2	IRb;IRa
Artemisia finita	30	105774	P	30	128191	-1	5.02e-07	IGS(rrn4.5,rrn5);IGS(rrn5-2,rrn4.5-2)	IRb;IRa
Artemisia finita	30	105806	P	30	128223	-1	5.02e-07	IGS(rrn4.5,rrn5);IGS(rrn5-2,rrn4.5-2)	IRb;IRa
Artemisia finita	30	34875	P	30	44718	-2	2.18e-05	trnS-UGA(partical:96.67%);trnS-GGA(partical:93.33%)	LSC;LSC
Artemisia finita	30	66316	P	30	135952	-2	2.18e-05	IGS(psaJ,rpl33);IGS(trnV-GAC-2,ycf15-2)	LSC;IRa
Artemisia finita	30	111360	P	30	111392	-3	0.000611	IGS(rpl32,trnL-UAG);IGS(rpl32,trnL-UAG)	SSC;SSC
Artemisia finita	31	73	P	31	29953	-2	5.83e-06	IGS(rpl2-2,trnH-GUG);IGS(trnR-UCU,trnG-UCC)	LSC;LSC
Artemisia finita	31	29611	R	31	69295	-3	0.000169	IGS(atpA,trnR-UCU);clpP-intron2	LSC;LSC
Artemisia finita	32	38005	F	32	40229	-2	1.56e-06	psaB;psaA	LSC;LSC
Artemisia finita	32	8535	F	32	34873	-3	4.67e-05	trnS-GCU(partical:90.62%);trnS-UGA(partical:90.62%)	LSC;LSC
Artemisia finita	33	5102	F	33	5117	-3	1.28e-05	IGS(trnK-UUU,rps16);IGS(trnK-UUU,rps16)	LSC;LSC
Artemisia finita	33	64151	F	33	107839	-3	1.28e-05	IGS(psbE,petL);IGS(trnN-GUU,ndhF)	LSC;SSC
Artemisia finita	35	43031	F	35	93822	-3	9.62e-07	ycf3-intron1;ndhB-intron1	LSC;IRb
Artemisia finita	35	43031	P	35	140170	-3	9.62e-07	ycf3-intron1;ndhB-2-intron1	LSC;IRa
Artemisia finita	38	29958	R	38	29970	-3	1.94e-08	IGS(trnR-UCU,trnG-UCC);IGS(trnR-UCU,trnG-UCC)	LSC;LSC
Artemisia finita	39	96884	F	39	118208	0	2.13e-14	IGS(rps12-2,ycf15);ndhA-intron1	IRb;SSC
Artemisia finita	39	43028	F	39	118208	-1	2.49e-12	ycf3-intron1;ndhA-intron1	LSC;SSC
Artemisia finita	39	118208	P	39	137104	0	2.13e-14	ndhA-intron1;IGS(ycf15-2,rps12)	SSC;IRa
Artemisia finita	41	43026	F	41	96882	-1	1.63e-13	ycf3-intron1;IGS(rps12-2,ycf15)	LSC;IRb
Artemisia finita	41	43026	P	41	137104	-1	1.63e-13	ycf3-intron1;IGS(ycf15-2,rps12)	LSC;IRa
Artemisia finita	42	90097	F	42	90133	-2	2.57e-12	ycf2;ycf2	IRb;IRb
Artemisia finita	42	143852	F	42	143888	-2	2.57e-12	ycf2-2;ycf2-2	IRa;IRa
Artemisia finita	42	90097	P	42	143852	-2	2.57e-12	ycf2;ycf2-2	IRb;IRa
Artemisia finita	42	90133	P	42	143888	-2	2.57e-12	ycf2;ycf2-2	IRb;IRa
Artemisia finita	43	115087	P	43	115087	-3	2.77e-11	IGS(ndhD,psaC);IGS(ndhD,psaC)	SSC;SSC
Artemisia finita	45	90112	F	45	90130	0	5.19e-18	ycf2;ycf2	IRb;IRb
Artemisia finita	45	90112	P	45	143852	0	5.19e-18	ycf2;ycf2-2	IRb;IRa
Artemisia finita	45	90130	P	45	143870	0	5.19e-18	ycf2;ycf2-2	IRb;IRa
Artemisia finita	48	73035	P	48	73035	0	8.11e-20	psbN(partical:4.17%);psbN(partical:4.17%)	LSC;LSC
Artemisia finita	60	90097	F	60	90115	-2	7.7e-23	ycf2;ycf2	IRb;IRb
Artemisia finita	60	143852	F	60	143870	-2	7.7e-23	ycf2-2;ycf2-2	IRa;IRa
Artemisia finita	60	90097	P	60	143852	-2	7.7e-23	ycf2;ycf2-2	IRb;IRa
Artemisia finita	60	90115	P	60	143870	-2	7.7e-23	ycf2;ycf2-2	IRb;IRa
Artemisia finita	86	1	P	86	29983	0	1.07e-42	IGS(rpl2-2,trnH-GUG);trnG-UCC-exon2(partical:51.16%)	LSC;LSC
Artemisia juncea	30	90002	F	30	90038	-1	5.01e-07	ycf2;ycf2	IRb;IRb
Artemisia juncea	30	105648	F	30	105680	-1	5.01e-07	IGS(rrn4.5,rrn5);IGS(rrn4.5,rrn5)	IRb;IRb
Artemisia juncea	30	128045	F	30	128077	-1	5.01e-07	IGS(rrn5-2,rrn4.5-2);IGS(rrn5-2,rrn4.5-2)	IRa;IRa
Artemisia juncea	30	66158	F	30	97918	-2	2.18e-05	IGS(psaJ,rpl33);IGS(ycf15,trnV-GAC)	LSC;IRb
Artemisia juncea	30	37968	F	30	40192	-3	0.00061	psaB;psaA	LSC;LSC
Artemisia juncea	30	86420	F	30	147309	-3	0.00061	ycf2;ycf2-2	IRb;IRa
Artemisia juncea	30	8447	P	30	44643	-1	5.01e-07	trnS-GCU(partical:96.67%);trnS-GGA(partical:93.33%)	LSC;LSC
Artemisia juncea	30	90002	P	30	143687	-1	5.01e-07	ycf2;ycf2-2	IRb;IRa
Artemisia juncea	30	90038	P	30	143723	-1	5.01e-07	ycf2;ycf2-2	IRb;IRa
Artemisia juncea	30	105648	P	30	128045	-1	5.01e-07	IGS(rrn4.5,rrn5);IGS(rrn5-2,rrn4.5-2)	IRb;IRa
Artemisia juncea	30	105680	P	30	128077	-1	5.01e-07	IGS(rrn4.5,rrn5);IGS(rrn5-2,rrn4.5-2)	IRb;IRa
Artemisia juncea	30	31439	P	30	31439	-2	2.18e-05	IGS(trnT-GGU,psbD);IGS(trnT-GGU,psbD)	LSC;LSC
Artemisia juncea	30	34755	P	30	44643	-2	2.18e-05	trnS-UGA(partical:96.67%);trnS-GGA(partical:93.33%)	LSC;LSC
Artemisia juncea	30	66158	P	30	135807	-2	2.18e-05	IGS(psaJ,rpl33);IGS(trnV-GAC-2,ycf15-2)	LSC;IRa
Artemisia juncea	32	37957	F	32	40181	-2	1.55e-06	psaB;psaA	LSC;LSC
Artemisia juncea	32	8445	F	32	34753	-3	4.66e-05	trnS-GCU(partical:90.62%);trnS-UGA(partical:90.62%)	LSC;LSC
Artemisia juncea	33	5023	F	33	5038	-3	1.28e-05	IGS(trnK-UUU,rps16);IGS(trnK-UUU,rps16)	LSC;LSC
Artemisia juncea	35	42966	F	35	93706	-3	9.6e-07	ycf3-intron1;ndhB-intron1	LSC;IRb
Artemisia juncea	35	42966	P	35	140014	-3	9.6e-07	ycf3-intron1;ndhB-2-intron1	LSC;IRa
Artemisia juncea	39	96757	F	39	118032	0	2.12e-14	IGS(rps12-2,ycf15);ndhA-intron1	IRb;SSC
Artemisia juncea	39	42963	F	39	118032	-1	2.48e-12	ycf3-intron1;ndhA-intron1	LSC;SSC
Artemisia juncea	39	118032	P	39	136959	0	2.12e-14	ndhA-intron1;IGS(ycf15-2,rps12)	SSC;IRa
Artemisia juncea	41	42961	F	41	96755	-1	1.63e-13	ycf3-intron1;IGS(rps12-2,ycf15)	LSC;IRb
Artemisia juncea	41	42961	P	41	136959	-1	1.63e-13	ycf3-intron1;IGS(ycf15-2,rps12)	LSC;IRa
Artemisia juncea	42	89990	F	42	90026	-2	2.57e-12	ycf2;ycf2	IRb;IRb
Artemisia juncea	42	143687	F	42	143723	-2	2.57e-12	ycf2-2;ycf2-2	IRa;IRa
Artemisia juncea	42	89990	P	42	143687	-2	2.57e-12	ycf2;ycf2-2	IRb;IRa
Artemisia juncea	42	90026	P	42	143723	-2	2.57e-12	ycf2;ycf2-2	IRb;IRa
Artemisia juncea	43	114917	P	43	114917	-3	2.76e-11	IGS(ndhD,psaC);IGS(ndhD,psaC)	SSC;SSC
Artemisia juncea	45	90005	F	45	90023	0	5.18e-18	ycf2;ycf2	IRb;IRb
Artemisia juncea	45	90005	P	45	143687	0	5.18e-18	ycf2;ycf2-2	IRb;IRa
Artemisia juncea	45	90023	P	45	143705	0	5.18e-18	ycf2;ycf2-2	IRb;IRa
Artemisia juncea	48	72882	P	48	72882	0	8.09e-20	psbN(partical:4.17%);psbN(partical:4.17%)	LSC;LSC
Artemisia juncea	60	89990	F	60	90008	-2	7.69e-23	ycf2;ycf2	IRb;IRb
Artemisia juncea	60	143687	F	60	143705	-2	7.69e-23	ycf2-2;ycf2-2	IRa;IRa
Artemisia juncea	60	89990	P	60	143687	-2	7.69e-23	ycf2;ycf2-2	IRb;IRa
Artemisia juncea	60	90008	P	60	143705	-2	7.69e-23	ycf2;ycf2-2	IRb;IRa
Artemisia juncea	30	90002	F	30	90038	-1	5.01e-07	ycf2;ycf2	IRb;IRb
Artemisia juncea	30	105648	F	30	105680	-1	5.01e-07	IGS(rrn4.5,rrn5);IGS(rrn4.5,rrn5)	IRb;IRb
Artemisia juncea	30	128045	F	30	128077	-1	5.01e-07	IGS(rrn5-2,rrn4.5-2);IGS(rrn5-2,rrn4.5-2)	IRa;IRa
Artemisia juncea	30	66158	F	30	97918	-2	2.18e-05	IGS(psaJ,rpl33);IGS(ycf15,trnV-GAC)	LSC;IRb
Artemisia juncea	30	37968	F	30	40192	-3	0.00061	psaB;psaA	LSC;LSC
Artemisia juncea	30	86420	F	30	147309	-3	0.00061	ycf2;ycf2-2	IRb;IRa
Artemisia juncea	30	8447	P	30	44643	-1	5.01e-07	trnS-GCU(partical:96.67%);trnS-GGA(partical:93.33%)	LSC;LSC
Artemisia juncea	30	90002	P	30	143687	-1	5.01e-07	ycf2;ycf2-2	IRb;IRa
Artemisia juncea	30	90038	P	30	143723	-1	5.01e-07	ycf2;ycf2-2	IRb;IRa
Artemisia juncea	30	105648	P	30	128045	-1	5.01e-07	IGS(rrn4.5,rrn5);IGS(rrn5-2,rrn4.5-2)	IRb;IRa
Artemisia juncea	30	105680	P	30	128077	-1	5.01e-07	IGS(rrn4.5,rrn5);IGS(rrn5-2,rrn4.5-2)	IRb;IRa
Artemisia juncea	30	31439	P	30	31439	-2	2.18e-05	IGS(trnT-GGU,psbD);IGS(trnT-GGU,psbD)	LSC;LSC
Artemisia juncea	30	34755	P	30	44643	-2	2.18e-05	trnS-UGA(partical:96.67%);trnS-GGA(partical:93.33%)	LSC;LSC
Artemisia juncea	30	66158	P	30	135807	-2	2.18e-05	IGS(psaJ,rpl33);IGS(trnV-GAC-2,ycf15-2)	LSC;IRa
Artemisia juncea	32	37957	F	32	40181	-2	1.55e-06	psaB;psaA	LSC;LSC
Artemisia juncea	32	8445	F	32	34753	-3	4.66e-05	trnS-GCU(partical:90.62%);trnS-UGA(partical:90.62%)	LSC;LSC
Artemisia juncea	33	5023	F	33	5038	-3	1.28e-05	IGS(trnK-UUU,rps16);IGS(trnK-UUU,rps16)	LSC;LSC
Artemisia juncea	35	42966	F	35	93706	-3	9.6e-07	ycf3-intron1;ndhB-intron1	LSC;IRb
Artemisia juncea	35	42966	P	35	140014	-3	9.6e-07	ycf3-intron1;ndhB-2-intron1	LSC;IRa
Artemisia juncea	39	96757	F	39	118032	0	2.12e-14	IGS(rps12-2,ycf15);ndhA-intron1	IRb;SSC
Artemisia juncea	39	42963	F	39	118032	-1	2.48e-12	ycf3-intron1;ndhA-intron1	LSC;SSC
Artemisia juncea	39	118032	P	39	136959	0	2.12e-14	ndhA-intron1;IGS(ycf15-2,rps12)	SSC;IRa
Artemisia juncea	41	42961	F	41	96755	-1	1.63e-13	ycf3-intron1;IGS(rps12-2,ycf15)	LSC;IRb
Artemisia juncea	41	42961	P	41	136959	-1	1.63e-13	ycf3-intron1;IGS(ycf15-2,rps12)	LSC;IRa
Artemisia juncea	42	89990	F	42	90026	-2	2.57e-12	ycf2;ycf2	IRb;IRb
Artemisia juncea	42	143687	F	42	143723	-2	2.57e-12	ycf2-2;ycf2-2	IRa;IRa
Artemisia juncea	42	89990	P	42	143687	-2	2.57e-12	ycf2;ycf2-2	IRb;IRa
Artemisia juncea	42	90026	P	42	143723	-2	2.57e-12	ycf2;ycf2-2	IRb;IRa
Artemisia juncea	43	114917	P	43	114917	-3	2.76e-11	IGS(ndhD,psaC);IGS(ndhD,psaC)	SSC;SSC
Artemisia juncea	45	90005	F	45	90023	0	5.18e-18	ycf2;ycf2	IRb;IRb
Artemisia juncea	45	90005	P	45	143687	0	5.18e-18	ycf2;ycf2-2	IRb;IRa
Artemisia juncea	45	90023	P	45	143705	0	5.18e-18	ycf2;ycf2-2	IRb;IRa
Artemisia juncea	48	72882	P	48	72882	0	8.09e-20	psbN(partical:4.17%);psbN(partical:4.17%)	LSC;LSC
Artemisia juncea	60	89990	F	60	90008	-2	7.69e-23	ycf2;ycf2	IRb;IRb
Artemisia juncea	60	143687	F	60	143705	-2	7.69e-23	ycf2-2;ycf2-2	IRa;IRa
Artemisia juncea	60	89990	P	60	143687	-2	7.69e-23	ycf2;ycf2-2	IRb;IRa
Artemisia juncea	60	90008	P	60	143705	-2	7.69e-23	ycf2;ycf2-2	IRb;IRa
Artemisia karatavica	30	90046	F	30	90082	-1	5.01e-07	ycf2;ycf2	IRb;IRb
Artemisia karatavica	30	105712	F	30	105744	-1	5.01e-07	IGS(rrn4.5,rrn5);IGS(rrn4.5,rrn5)	IRb;IRb
Artemisia karatavica	30	128148	F	30	128180	-1	5.01e-07	IGS(rrn5-2,rrn4.5-2);IGS(rrn5-2,rrn4.5-2)	IRa;IRa
Artemisia karatavica	30	66223	F	30	97983	-2	2.18e-05	IGS(psaJ,rpl33);IGS(ycf15,trnV-GAC)	LSC;IRb
Artemisia karatavica	30	37901	F	30	40125	-3	0.000611	psaB;psaA	LSC;LSC
Artemisia karatavica	30	56145	F	30	56169	-3	0.000611	rbcL(partical:36.67%);IGS(rbcL,accD)	LSC;LSC
Artemisia karatavica	30	86464	F	30	147432	-3	0.000611	ycf2;ycf2-2	IRb;IRa
Artemisia karatavica	30	107796	P	30	107796	0	5.57e-09	IGS(trnN-GUU,ndhF);IGS(trnN-GUU,ndhF)	SSC;SSC
Artemisia karatavica	30	8431	P	30	44599	-1	5.01e-07	trnS-GCU(partical:96.67%);trnS-GGA(partical:93.33%)	LSC;LSC
Artemisia karatavica	30	90046	P	30	143810	-1	5.01e-07	ycf2;ycf2-2	IRb;IRa
Artemisia karatavica	30	90082	P	30	143846	-1	5.01e-07	ycf2;ycf2-2	IRb;IRa
Artemisia karatavica	30	105712	P	30	128148	-1	5.01e-07	IGS(rrn4.5,rrn5);IGS(rrn5-2,rrn4.5-2)	IRb;IRa
Artemisia karatavica	30	105744	P	30	128180	-1	5.01e-07	IGS(rrn4.5,rrn5);IGS(rrn5-2,rrn4.5-2)	IRb;IRa
Artemisia karatavica	30	34757	P	30	44599	-2	2.18e-05	trnS-UGA(partical:96.67%);trnS-GGA(partical:93.33%)	LSC;LSC
Artemisia karatavica	30	66223	P	30	135909	-2	2.18e-05	IGS(psaJ,rpl33);IGS(trnV-GAC-2,ycf15-2)	LSC;IRa
Artemisia karatavica	30	111304	P	30	111336	-3	0.000611	IGS(rpl32,trnL-UAG);IGS(rpl32,trnL-UAG)	SSC;SSC
Artemisia karatavica	32	37890	F	32	40114	-2	1.55e-06	psaB;psaA	LSC;LSC
Artemisia karatavica	32	8429	F	32	34755	-3	4.66e-05	trnS-GCU(partical:90.62%);trnS-UGA(partical:90.62%)	LSC;LSC
Artemisia karatavica	32	41476	P	32	41476	-2	1.55e-06	IGS(psaA,ycf3);IGS(psaA,ycf3)	LSC;LSC
Artemisia karatavica	32	45756	R	32	45756	-2	1.55e-06	IGS(rps4,trnT-UGU);IGS(rps4,trnT-UGU)	LSC;LSC
Artemisia karatavica	33	5005	F	33	5020	-3	1.28e-05	IGS(trnK-UUU,rps16);IGS(trnK-UUU,rps16)	LSC;LSC
Artemisia karatavica	34	45744	F	34	45761	0	2.18e-11	IGS(rps4,trnT-UGU);IGS(rps4,trnT-UGU)	LSC;LSC
Artemisia karatavica	35	42922	F	35	93759	-3	9.61e-07	ycf3-intron1;ndhB-intron1	LSC;IRb
Artemisia karatavica	35	42922	P	35	140128	-3	9.61e-07	ycf3-intron1;ndhB-2-intron1	LSC;IRa
Artemisia karatavica	39	96821	F	39	118143	0	2.13e-14	IGS(rps12-2,ycf15);ndhA-intron1	IRb;SSC
Artemisia karatavica	39	42919	F	39	118143	-1	2.49e-12	ycf3-intron1;ndhA-intron1	LSC;SSC
Artemisia karatavica	39	118143	P	39	137062	0	2.13e-14	ndhA-intron1;IGS(ycf15-2,rps12)	SSC;IRa
Artemisia karatavica	41	42917	F	41	96819	-1	1.63e-13	ycf3-intron1;IGS(rps12-2,ycf15)	LSC;IRb
Artemisia karatavica	41	42917	P	41	137062	-1	1.63e-13	ycf3-intron1;IGS(ycf15-2,rps12)	LSC;IRa
Artemisia karatavica	42	90034	F	42	90070	-2	2.57e-12	ycf2;ycf2	IRb;IRb
Artemisia karatavica	42	143810	F	42	143846	-2	2.57e-12	ycf2-2;ycf2-2	IRa;IRa
Artemisia karatavica	42	90034	P	42	143810	-2	2.57e-12	ycf2;ycf2-2	IRb;IRa
Artemisia karatavica	42	90070	P	42	143846	-2	2.57e-12	ycf2;ycf2-2	IRb;IRa
Artemisia karatavica	43	115028	P	43	115028	-3	2.77e-11	IGS(ndhD,psaC);IGS(ndhD,psaC)	SSC;SSC
Artemisia karatavica	45	90049	F	45	90067	0	5.19e-18	ycf2;ycf2	IRb;IRb
Artemisia karatavica	45	90049	P	45	143810	0	5.19e-18	ycf2;ycf2-2	IRb;IRa
Artemisia karatavica	45	90067	P	45	143828	0	5.19e-18	ycf2;ycf2-2	IRb;IRa
Artemisia karatavica	48	72941	P	48	72941	0	8.11e-20	psbN(partical:4.17%);psbN(partical:4.17%)	LSC;LSC
Artemisia karatavica	60	90034	F	60	90052	-2	7.7e-23	ycf2;ycf2	IRb;IRb
Artemisia karatavica	60	143810	F	60	143828	-2	7.7e-23	ycf2-2;ycf2-2	IRa;IRa
Artemisia karatavica	60	90034	P	60	143810	-2	7.7e-23	ycf2;ycf2-2	IRb;IRa
Artemisia karatavica	60	90052	P	60	143828	-2	7.7e-23	ycf2;ycf2-2	IRb;IRa
Artemisia kaschgarica	30	90049	F	30	90085	-1	5.01e-07	ycf2;ycf2	IRb;IRb
Artemisia kaschgarica	30	105714	F	30	105746	-1	5.01e-07	IGS(rrn4.5,rrn5);IGS(rrn4.5,rrn5)	IRb;IRb
Artemisia kaschgarica	30	128125	F	30	128157	-1	5.01e-07	IGS(rrn5-2,rrn4.5-2);IGS(rrn5-2,rrn4.5-2)	IRa;IRa
Artemisia kaschgarica	30	66241	F	30	97985	-2	2.18e-05	IGS(psaJ,rpl33);IGS(ycf15,trnV-GAC)	LSC;IRb
Artemisia kaschgarica	30	23081	F	30	23084	-3	0.00061	IGS(rpoC2,rps2);IGS(rpoC2,rps2)	LSC;LSC
Artemisia kaschgarica	30	37929	F	30	40153	-3	0.00061	psaB;psaA	LSC;LSC
Artemisia kaschgarica	30	56151	F	30	56175	-3	0.00061	rbcL(partical:36.67%);IGS(rbcL,accD)	LSC;LSC
Artemisia kaschgarica	30	86467	F	30	147408	-3	0.00061	ycf2;ycf2-2	IRb;IRa
Artemisia kaschgarica	30	8442	P	30	44631	-1	5.01e-07	trnS-GCU(partical:96.67%);trnS-GGA(partical:93.33%)	LSC;LSC
Artemisia kaschgarica	30	90049	P	30	143786	-1	5.01e-07	ycf2;ycf2-2	IRb;IRa
Artemisia kaschgarica	30	90085	P	30	143822	-1	5.01e-07	ycf2;ycf2-2	IRb;IRa
Artemisia kaschgarica	30	105714	P	30	128125	-1	5.01e-07	IGS(rrn4.5,rrn5);IGS(rrn5-2,rrn4.5-2)	IRb;IRa
Artemisia kaschgarica	30	105746	P	30	128157	-1	5.01e-07	IGS(rrn4.5,rrn5);IGS(rrn5-2,rrn4.5-2)	IRb;IRa
Artemisia kaschgarica	30	34787	P	30	44631	-2	2.18e-05	trnS-UGA(partical:96.67%);trnS-GGA(partical:93.33%)	LSC;LSC
Artemisia kaschgarica	30	66241	P	30	135886	-2	2.18e-05	IGS(psaJ,rpl33);IGS(trnV-GAC-2,ycf15-2)	LSC;IRa
Artemisia kaschgarica	30	111299	P	30	111331	-3	0.00061	IGS(rpl32,trnL-UAG);IGS(rpl32,trnL-UAG)	SSC;SSC
Artemisia kaschgarica	30	23081	R	30	23081	-2	2.18e-05	IGS(rpoC2,rps2);IGS(rpoC2,rps2)	LSC;LSC
Artemisia kaschgarica	32	37918	F	32	40142	-2	1.55e-06	psaB;psaA	LSC;LSC
Artemisia kaschgarica	32	8440	F	32	34785	-3	4.66e-05	trnS-GCU(partical:90.62%);trnS-UGA(partical:90.62%)	LSC;LSC
Artemisia kaschgarica	33	5005	F	33	5020	-3	1.28e-05	IGS(trnK-UUU,rps16);IGS(trnK-UUU,rps16)	LSC;LSC
Artemisia kaschgarica	35	42944	F	35	93762	-3	9.61e-07	ycf3-intron1;ndhB-intron1	LSC;IRb
Artemisia kaschgarica	35	42944	P	35	140104	-3	9.61e-07	ycf3-intron1;ndhB-2-intron1	LSC;IRa
Artemisia kaschgarica	39	96824	F	39	118142	0	2.12e-14	IGS(rps12-2,ycf15);ndhA-intron1	IRb;SSC
Artemisia kaschgarica	39	42941	F	39	118142	-1	2.49e-12	ycf3-intron1;ndhA-intron1	LSC;SSC
Artemisia kaschgarica	39	118142	P	39	137038	0	2.12e-14	ndhA-intron1;IGS(ycf15-2,rps12)	SSC;IRa
Artemisia kaschgarica	41	42939	F	41	96822	-1	1.63e-13	ycf3-intron1;IGS(rps12-2,ycf15)	LSC;IRb
Artemisia kaschgarica	41	42939	P	41	137038	-1	1.63e-13	ycf3-intron1;IGS(ycf15-2,rps12)	LSC;IRa
Artemisia kaschgarica	42	90037	F	42	90073	-2	2.57e-12	ycf2;ycf2	IRb;IRb
Artemisia kaschgarica	42	143786	F	42	143822	-2	2.57e-12	ycf2-2;ycf2-2	IRa;IRa
Artemisia kaschgarica	42	90037	P	42	143786	-2	2.57e-12	ycf2;ycf2-2	IRb;IRa
Artemisia kaschgarica	42	90073	P	42	143822	-2	2.57e-12	ycf2;ycf2-2	IRb;IRa
Artemisia kaschgarica	43	115027	P	43	115027	-3	2.77e-11	IGS(ndhD,psaC);IGS(ndhD,psaC)	SSC;SSC
Artemisia kaschgarica	45	90052	F	45	90070	0	5.19e-18	ycf2;ycf2	IRb;IRb
Artemisia kaschgarica	45	90052	P	45	143786	0	5.19e-18	ycf2;ycf2-2	IRb;IRa
Artemisia kaschgarica	45	90070	P	45	143804	0	5.19e-18	ycf2;ycf2-2	IRb;IRa
Artemisia kaschgarica	48	72957	P	48	72957	0	8.1e-20	psbN(partical:4.17%);psbN(partical:4.17%)	LSC;LSC
Artemisia kaschgarica	60	90037	F	60	90055	-2	7.69e-23	ycf2;ycf2	IRb;IRb
Artemisia kaschgarica	60	143786	F	60	143804	-2	7.69e-23	ycf2-2;ycf2-2	IRa;IRa
Artemisia kaschgarica	60	90037	P	60	143786	-2	7.69e-23	ycf2;ycf2-2	IRb;IRa
Artemisia kaschgarica	60	90055	P	60	143804	-2	7.69e-23	ycf2;ycf2-2	IRb;IRa
Artemisia lercheana	30	90042	F	30	90078	-1	5.01e-07	ycf2;ycf2	IRb;IRb
Artemisia lercheana	30	105707	F	30	105739	-1	5.01e-07	IGS(rrn4.5,rrn5);IGS(rrn4.5,rrn5)	IRb;IRb
Artemisia lercheana	30	128123	F	30	128155	-1	5.01e-07	IGS(rrn5-2,rrn4.5-2);IGS(rrn5-2,rrn4.5-2)	IRa;IRa
Artemisia lercheana	30	66225	F	30	97978	-2	2.18e-05	IGS(psaJ,rpl33);IGS(ycf15,trnV-GAC)	LSC;IRb
Artemisia lercheana	30	37918	F	30	40142	-3	0.00061	psaB;psaA	LSC;LSC
Artemisia lercheana	30	56136	F	30	56160	-3	0.00061	rbcL(partical:36.67%);IGS(rbcL,accD)	LSC;LSC
Artemisia lercheana	30	86460	F	30	147406	-3	0.00061	ycf2;ycf2-2	IRb;IRa
Artemisia lercheana	30	8442	P	30	44621	-1	5.01e-07	trnS-GCU(partical:96.67%);trnS-GGA(partical:93.33%)	LSC;LSC
Artemisia lercheana	30	90042	P	30	143784	-1	5.01e-07	ycf2;ycf2-2	IRb;IRa
Artemisia lercheana	30	90078	P	30	143820	-1	5.01e-07	ycf2;ycf2-2	IRb;IRa
Artemisia lercheana	30	105707	P	30	128123	-1	5.01e-07	IGS(rrn4.5,rrn5);IGS(rrn5-2,rrn4.5-2)	IRb;IRa
Artemisia lercheana	30	105739	P	30	128155	-1	5.01e-07	IGS(rrn4.5,rrn5);IGS(rrn5-2,rrn4.5-2)	IRb;IRa
Artemisia lercheana	30	34775	P	30	44621	-2	2.18e-05	trnS-UGA(partical:96.67%);trnS-GGA(partical:93.33%)	LSC;LSC
Artemisia lercheana	30	66225	P	30	135884	-2	2.18e-05	IGS(psaJ,rpl33);IGS(trnV-GAC-2,ycf15-2)	LSC;IRa
Artemisia lercheana	30	111293	P	30	111325	-3	0.00061	IGS(rpl32,trnL-UAG);IGS(rpl32,trnL-UAG)	SSC;SSC
Artemisia lercheana	32	37907	F	32	40131	-2	1.55e-06	psaB;psaA	LSC;LSC
Artemisia lercheana	32	8440	F	32	34773	-3	4.66e-05	trnS-GCU(partical:90.62%);trnS-UGA(partical:90.62%)	LSC;LSC
Artemisia lercheana	33	5006	F	33	5021	-3	1.28e-05	IGS(trnK-UUU,rps16);IGS(trnK-UUU,rps16)	LSC;LSC
Artemisia lercheana	35	42934	F	35	93755	-3	9.61e-07	ycf3-intron1;ndhB-intron1	LSC;IRb
Artemisia lercheana	35	42934	P	35	140102	-3	9.61e-07	ycf3-intron1;ndhB-2-intron1	LSC;IRa
Artemisia lercheana	39	96817	F	39	118142	0	2.12e-14	IGS(rps12-2,ycf15);ndhA-intron1	IRb;SSC
Artemisia lercheana	39	42931	F	39	118142	-1	2.49e-12	ycf3-intron1;ndhA-intron1	LSC;SSC
Artemisia lercheana	39	118142	P	39	137036	0	2.12e-14	ndhA-intron1;IGS(ycf15-2,rps12)	SSC;IRa
Artemisia lercheana	41	42929	F	41	96815	-1	1.63e-13	ycf3-intron1;IGS(rps12-2,ycf15)	LSC;IRb
Artemisia lercheana	41	42929	P	41	137036	-1	1.63e-13	ycf3-intron1;IGS(ycf15-2,rps12)	LSC;IRa
Artemisia lercheana	42	90030	F	42	90066	-2	2.57e-12	ycf2;ycf2	IRb;IRb
Artemisia lercheana	42	143784	F	42	143820	-2	2.57e-12	ycf2-2;ycf2-2	IRa;IRa
Artemisia lercheana	42	90030	P	42	143784	-2	2.57e-12	ycf2;ycf2-2	IRb;IRa
Artemisia lercheana	42	90066	P	42	143820	-2	2.57e-12	ycf2;ycf2-2	IRb;IRa
Artemisia lercheana	43	115027	P	43	115027	-3	2.76e-11	IGS(ndhD,psaC);IGS(ndhD,psaC)	SSC;SSC
Artemisia lercheana	45	90045	F	45	90063	0	5.19e-18	ycf2;ycf2	IRb;IRb
Artemisia lercheana	45	90045	P	45	143784	0	5.19e-18	ycf2;ycf2-2	IRb;IRa
Artemisia lercheana	45	90063	P	45	143802	0	5.19e-18	ycf2;ycf2-2	IRb;IRa
Artemisia lercheana	48	72945	P	48	72945	0	8.1e-20	psbN(partical:4.17%);psbN(partical:4.17%)	LSC;LSC
Artemisia lercheana	60	90030	F	60	90048	-2	7.69e-23	ycf2;ycf2	IRb;IRb
Artemisia lercheana	60	143784	F	60	143802	-2	7.69e-23	ycf2-2;ycf2-2	IRa;IRa
Artemisia lercheana	60	90030	P	60	143784	-2	7.69e-23	ycf2;ycf2-2	IRb;IRa
Artemisia lercheana	60	90048	P	60	143802	-2	7.69e-23	ycf2;ycf2-2	IRb;IRa
Artemisia leucotricha	30	90014	F	30	90050	-1	5.01e-07	ycf2;ycf2	IRb;IRb
Artemisia leucotricha	30	105679	F	30	105711	-1	5.01e-07	IGS(rrn4.5,rrn5);IGS(rrn4.5,rrn5)	IRb;IRb
Artemisia leucotricha	30	128091	F	30	128123	-1	5.01e-07	IGS(rrn5-2,rrn4.5-2);IGS(rrn5-2,rrn4.5-2)	IRa;IRa
Artemisia leucotricha	30	66196	F	30	97950	-2	2.18e-05	IGS(psaJ,rpl33);IGS(ycf15,trnV-GAC)	LSC;IRb
Artemisia leucotricha	30	37907	F	30	40131	-3	0.00061	psaB;psaA	LSC;LSC
Artemisia leucotricha	30	56121	F	30	56145	-3	0.00061	rbcL(partical:36.67%);IGS(rbcL,accD)	LSC;LSC
Artemisia leucotricha	30	86432	F	30	147374	-3	0.00061	ycf2;ycf2-2	IRb;IRa
Artemisia leucotricha	30	8444	P	30	44609	-1	5.01e-07	trnS-GCU(partical:96.67%);trnS-GGA(partical:93.33%)	LSC;LSC
Artemisia leucotricha	30	90014	P	30	143752	-1	5.01e-07	ycf2;ycf2-2	IRb;IRa
Artemisia leucotricha	30	90050	P	30	143788	-1	5.01e-07	ycf2;ycf2-2	IRb;IRa
Artemisia leucotricha	30	105679	P	30	128091	-1	5.01e-07	IGS(rrn4.5,rrn5);IGS(rrn5-2,rrn4.5-2)	IRb;IRa
Artemisia leucotricha	30	105711	P	30	128123	-1	5.01e-07	IGS(rrn4.5,rrn5);IGS(rrn5-2,rrn4.5-2)	IRb;IRa
Artemisia leucotricha	30	34764	P	30	44609	-2	2.18e-05	trnS-UGA(partical:96.67%);trnS-GGA(partical:93.33%)	LSC;LSC
Artemisia leucotricha	30	66196	P	30	135852	-2	2.18e-05	IGS(psaJ,rpl33);IGS(trnV-GAC-2,ycf15-2)	LSC;IRa
Artemisia leucotricha	30	111265	P	30	111297	-3	0.00061	IGS(rpl32,trnL-UAG);IGS(rpl32,trnL-UAG)	SSC;SSC
Artemisia leucotricha	32	37896	F	32	40120	-2	1.55e-06	psaB;psaA	LSC;LSC
Artemisia leucotricha	32	8442	F	32	34762	-3	4.66e-05	trnS-GCU(partical:90.62%);trnS-UGA(partical:90.62%)	LSC;LSC
Artemisia leucotricha	33	5006	F	33	5021	-3	1.28e-05	IGS(trnK-UUU,rps16);IGS(trnK-UUU,rps16)	LSC;LSC
Artemisia leucotricha	35	42924	F	35	93727	-3	9.61e-07	ycf3-intron1;ndhB-intron1	LSC;IRb
Artemisia leucotricha	35	42924	P	35	140070	-3	9.61e-07	ycf3-intron1;ndhB-2-intron1	LSC;IRa
Artemisia leucotricha	39	96789	F	39	118109	0	2.12e-14	IGS(rps12-2,ycf15);ndhA-intron1	IRb;SSC
Artemisia leucotricha	39	42921	F	39	118109	-1	2.48e-12	ycf3-intron1;ndhA-intron1	LSC;SSC
Artemisia leucotricha	39	118109	P	39	137004	0	2.12e-14	ndhA-intron1;IGS(ycf15-2,rps12)	SSC;IRa
Artemisia leucotricha	41	42919	F	41	96787	-1	1.63e-13	ycf3-intron1;IGS(rps12-2,ycf15)	LSC;IRb
Artemisia leucotricha	41	42919	P	41	137004	-1	1.63e-13	ycf3-intron1;IGS(ycf15-2,rps12)	LSC;IRa
Artemisia leucotricha	42	90002	F	42	90038	-2	2.57e-12	ycf2;ycf2	IRb;IRb
Artemisia leucotricha	42	143752	F	42	143788	-2	2.57e-12	ycf2-2;ycf2-2	IRa;IRa
Artemisia leucotricha	42	90002	P	42	143752	-2	2.57e-12	ycf2;ycf2-2	IRb;IRa
Artemisia leucotricha	42	90038	P	42	143788	-2	2.57e-12	ycf2;ycf2-2	IRb;IRa
Artemisia leucotricha	43	114994	P	43	114994	-3	2.76e-11	IGS(ndhD,psaC);IGS(ndhD,psaC)	SSC;SSC
Artemisia leucotricha	45	90017	F	45	90035	0	5.18e-18	ycf2;ycf2	IRb;IRb
Artemisia leucotricha	45	90017	P	45	143752	0	5.18e-18	ycf2;ycf2-2	IRb;IRa
Artemisia leucotricha	45	90035	P	45	143770	0	5.18e-18	ycf2;ycf2-2	IRb;IRa
Artemisia leucotricha	48	72911	P	48	72911	0	8.1e-20	psbN(partical:4.17%);psbN(partical:4.17%)	LSC;LSC
Artemisia leucotricha	60	90002	F	60	90020	-2	7.69e-23	ycf2;ycf2	IRb;IRb
Artemisia leucotricha	60	143752	F	60	143770	-2	7.69e-23	ycf2-2;ycf2-2	IRa;IRa
Artemisia leucotricha	60	90002	P	60	143752	-2	7.69e-23	ycf2;ycf2-2	IRb;IRa
Artemisia leucotricha	60	90020	P	60	143770	-2	7.69e-23	ycf2;ycf2-2	IRb;IRa
Artemisia maritima	30	90042	F	30	90078	-1	5.01e-07	ycf2;ycf2	IRb;IRb
Artemisia maritima	30	105696	F	30	105728	-1	5.01e-07	IGS(rrn4.5,rrn5);IGS(rrn4.5,rrn5)	IRb;IRb
Artemisia maritima	30	128106	F	30	128138	-1	5.01e-07	IGS(rrn5-2,rrn4.5-2);IGS(rrn5-2,rrn4.5-2)	IRa;IRa
Artemisia maritima	30	66254	F	30	97967	-2	2.18e-05	IGS(psaJ,rpl33);IGS(ycf15,trnV-GAC)	LSC;IRb
Artemisia maritima	30	56161	F	30	56185	-3	0.00061	rbcL(partical:36.67%);IGS(rbcL,accD)	LSC;LSC
Artemisia maritima	30	86460	F	30	147378	-3	0.00061	ycf2;ycf2-2	IRb;IRa
Artemisia maritima	30	8437	P	30	44621	-1	5.01e-07	trnS-GCU(partical:96.67%);trnS-GGA(partical:93.33%)	LSC;LSC
Artemisia maritima	30	90042	P	30	143756	-1	5.01e-07	ycf2;ycf2-2	IRb;IRa
Artemisia maritima	30	90078	P	30	143792	-1	5.01e-07	ycf2;ycf2-2	IRb;IRa
Artemisia maritima	30	105696	P	30	128106	-1	5.01e-07	IGS(rrn4.5,rrn5);IGS(rrn5-2,rrn4.5-2)	IRb;IRa
Artemisia maritima	30	105728	P	30	128138	-1	5.01e-07	IGS(rrn4.5,rrn5);IGS(rrn5-2,rrn4.5-2)	IRb;IRa
Artemisia maritima	30	34779	P	30	44621	-2	2.18e-05	trnS-UGA(partical:96.67%);trnS-GGA(partical:93.33%)	LSC;LSC
Artemisia maritima	30	66254	P	30	135867	-2	2.18e-05	IGS(psaJ,rpl33);IGS(trnV-GAC-2,ycf15-2)	LSC;IRa
Artemisia maritima	30	29531	R	30	69228	-3	0.00061	IGS(atpA,trnR-UCU);clpP-intron2	LSC;LSC
Artemisia maritima	32	8435	F	32	34777	-3	4.66e-05	trnS-GCU(partical:90.62%);trnS-UGA(partical:90.62%)	LSC;LSC
Artemisia maritima	32	37912	F	32	40136	-3	4.66e-05	psaB;psaA	LSC;LSC
Artemisia maritima	33	5004	F	33	5019	-3	1.28e-05	IGS(trnK-UUU,rps16);IGS(trnK-UUU,rps16)	LSC;LSC
Artemisia maritima	35	42935	F	35	93755	-3	9.61e-07	ycf3-intron1;ndhB-intron1	LSC;IRb
Artemisia maritima	35	42935	P	35	140074	-3	9.61e-07	ycf3-intron1;ndhB-2-intron1	LSC;IRa
Artemisia maritima	39	96806	F	39	118121	0	2.12e-14	IGS(rps12-2,ycf15);ndhA-intron1	IRb;SSC
Artemisia maritima	39	42932	F	39	118121	-1	2.48e-12	ycf3-intron1;ndhA-intron1	LSC;SSC
Artemisia maritima	39	118121	P	39	137019	0	2.12e-14	ndhA-intron1;IGS(ycf15-2,rps12)	SSC;IRa
Artemisia maritima	41	42930	F	41	96804	-1	1.63e-13	ycf3-intron1;IGS(rps12-2,ycf15)	LSC;IRb
Artemisia maritima	41	42930	P	41	137019	-1	1.63e-13	ycf3-intron1;IGS(ycf15-2,rps12)	LSC;IRa
Artemisia maritima	42	90030	F	42	90066	-2	2.57e-12	ycf2;ycf2	IRb;IRb
Artemisia maritima	42	143756	F	42	143792	-2	2.57e-12	ycf2-2;ycf2-2	IRa;IRa
Artemisia maritima	42	90030	P	42	143756	-2	2.57e-12	ycf2;ycf2-2	IRb;IRa
Artemisia maritima	42	90066	P	42	143792	-2	2.57e-12	ycf2;ycf2-2	IRb;IRa
Artemisia maritima	43	115000	P	43	115000	-3	2.76e-11	IGS(ndhD,psaC);IGS(ndhD,psaC)	SSC;SSC
Artemisia maritima	45	90045	F	45	90063	0	5.18e-18	ycf2;ycf2	IRb;IRb
Artemisia maritima	45	90045	P	45	143756	0	5.18e-18	ycf2;ycf2-2	IRb;IRa
Artemisia maritima	45	90063	P	45	143774	0	5.18e-18	ycf2;ycf2-2	IRb;IRa
Artemisia maritima	48	72966	P	48	72966	0	8.1e-20	psbN(partical:4.17%);psbN(partical:4.17%)	LSC;LSC
Artemisia maritima	60	90030	F	60	90048	-2	7.69e-23	ycf2;ycf2	IRb;IRb
Artemisia maritima	60	143756	F	60	143774	-2	7.69e-23	ycf2-2;ycf2-2	IRa;IRa
Artemisia maritima	60	90030	P	60	143756	-2	7.69e-23	ycf2;ycf2-2	IRb;IRa
Artemisia maritima	60	90048	P	60	143774	-2	7.69e-23	ycf2;ycf2-2	IRb;IRa
Artemisia maritima	30	90042	F	30	90078	-1	5.01e-07	ycf2;ycf2	IRb;IRb
Artemisia maritima	30	105696	F	30	105728	-1	5.01e-07	IGS(rrn4.5,rrn5);IGS(rrn4.5,rrn5)	IRb;IRb
Artemisia maritima	30	128106	F	30	128138	-1	5.01e-07	IGS(rrn5-2,rrn4.5-2);IGS(rrn5-2,rrn4.5-2)	IRa;IRa
Artemisia maritima	30	66254	F	30	97967	-2	2.18e-05	IGS(psaJ,rpl33);IGS(ycf15,trnV-GAC)	LSC;IRb
Artemisia maritima	30	56161	F	30	56185	-3	0.00061	rbcL(partical:36.67%);IGS(rbcL,accD)	LSC;LSC
Artemisia maritima	30	86460	F	30	147378	-3	0.00061	ycf2;ycf2-2	IRb;IRa
Artemisia maritima	30	8437	P	30	44621	-1	5.01e-07	trnS-GCU(partical:96.67%);trnS-GGA(partical:93.33%)	LSC;LSC
Artemisia maritima	30	90042	P	30	143756	-1	5.01e-07	ycf2;ycf2-2	IRb;IRa
Artemisia maritima	30	90078	P	30	143792	-1	5.01e-07	ycf2;ycf2-2	IRb;IRa
Artemisia maritima	30	105696	P	30	128106	-1	5.01e-07	IGS(rrn4.5,rrn5);IGS(rrn5-2,rrn4.5-2)	IRb;IRa
Artemisia maritima	30	105728	P	30	128138	-1	5.01e-07	IGS(rrn4.5,rrn5);IGS(rrn5-2,rrn4.5-2)	IRb;IRa
Artemisia maritima	30	34779	P	30	44621	-2	2.18e-05	trnS-UGA(partical:96.67%);trnS-GGA(partical:93.33%)	LSC;LSC
Artemisia maritima	30	66254	P	30	135867	-2	2.18e-05	IGS(psaJ,rpl33);IGS(trnV-GAC-2,ycf15-2)	LSC;IRa
Artemisia maritima	30	29531	R	30	69228	-3	0.00061	IGS(atpA,trnR-UCU);clpP-intron2	LSC;LSC
Artemisia maritima	32	8435	F	32	34777	-3	4.66e-05	trnS-GCU(partical:90.62%);trnS-UGA(partical:90.62%)	LSC;LSC
Artemisia maritima	32	37912	F	32	40136	-3	4.66e-05	psaB;psaA	LSC;LSC
Artemisia maritima	33	5004	F	33	5019	-3	1.28e-05	IGS(trnK-UUU,rps16);IGS(trnK-UUU,rps16)	LSC;LSC
Artemisia maritima	35	42935	F	35	93755	-3	9.61e-07	ycf3-intron1;ndhB-intron1	LSC;IRb
Artemisia maritima	35	42935	P	35	140074	-3	9.61e-07	ycf3-intron1;ndhB-2-intron1	LSC;IRa
Artemisia maritima	39	96806	F	39	118121	0	2.12e-14	IGS(rps12-2,ycf15);ndhA-intron1	IRb;SSC
Artemisia maritima	39	42932	F	39	118121	-1	2.48e-12	ycf3-intron1;ndhA-intron1	LSC;SSC
Artemisia maritima	39	118121	P	39	137019	0	2.12e-14	ndhA-intron1;IGS(ycf15-2,rps12)	SSC;IRa
Artemisia maritima	41	42930	F	41	96804	-1	1.63e-13	ycf3-intron1;IGS(rps12-2,ycf15)	LSC;IRb
Artemisia maritima	41	42930	P	41	137019	-1	1.63e-13	ycf3-intron1;IGS(ycf15-2,rps12)	LSC;IRa
Artemisia maritima	42	90030	F	42	90066	-2	2.57e-12	ycf2;ycf2	IRb;IRb
Artemisia maritima	42	143756	F	42	143792	-2	2.57e-12	ycf2-2;ycf2-2	IRa;IRa
Artemisia maritima	42	90030	P	42	143756	-2	2.57e-12	ycf2;ycf2-2	IRb;IRa
Artemisia maritima	42	90066	P	42	143792	-2	2.57e-12	ycf2;ycf2-2	IRb;IRa
Artemisia maritima	43	115000	P	43	115000	-3	2.76e-11	IGS(ndhD,psaC);IGS(ndhD,psaC)	SSC;SSC
Artemisia maritima	45	90045	F	45	90063	0	5.18e-18	ycf2;ycf2	IRb;IRb
Artemisia maritima	45	90045	P	45	143756	0	5.18e-18	ycf2;ycf2-2	IRb;IRa
Artemisia maritima	45	90063	P	45	143774	0	5.18e-18	ycf2;ycf2-2	IRb;IRa
Artemisia maritima	48	72966	P	48	72966	0	8.1e-20	psbN(partical:4.17%);psbN(partical:4.17%)	LSC;LSC
Artemisia maritima	60	90030	F	60	90048	-2	7.69e-23	ycf2;ycf2	IRb;IRb
Artemisia maritima	60	143756	F	60	143774	-2	7.69e-23	ycf2-2;ycf2-2	IRa;IRa
Artemisia maritima	60	90030	P	60	143756	-2	7.69e-23	ycf2;ycf2-2	IRb;IRa
Artemisia maritima	60	90048	P	60	143774	-2	7.69e-23	ycf2;ycf2-2	IRb;IRa
Artemisia minchunensis	30	90052	F	30	90088	-1	5.01e-07	ycf2;ycf2	IRb;IRb
Artemisia minchunensis	30	105717	F	30	105749	-1	5.01e-07	IGS(rrn4.5,rrn5);IGS(rrn4.5,rrn5)	IRb;IRb
Artemisia minchunensis	30	128132	F	30	128164	-1	5.01e-07	IGS(rrn5-2,rrn4.5-2);IGS(rrn5-2,rrn4.5-2)	IRa;IRa
Artemisia minchunensis	30	66234	F	30	97988	-2	2.18e-05	IGS(psaJ,rpl33);IGS(ycf15,trnV-GAC)	LSC;IRb
Artemisia minchunensis	30	37907	F	30	40131	-3	0.000611	psaB;psaA	LSC;LSC
Artemisia minchunensis	30	56147	F	30	56171	-3	0.000611	rbcL(partical:36.67%);IGS(rbcL,accD)	LSC;LSC
Artemisia minchunensis	30	86470	F	30	147415	-3	0.000611	ycf2;ycf2-2	IRb;IRa
Artemisia minchunensis	30	8442	P	30	44629	-1	5.01e-07	trnS-GCU(partical:96.67%);trnS-GGA(partical:93.33%)	LSC;LSC
Artemisia minchunensis	30	90052	P	30	143793	-1	5.01e-07	ycf2;ycf2-2	IRb;IRa
Artemisia minchunensis	30	90088	P	30	143829	-1	5.01e-07	ycf2;ycf2-2	IRb;IRa
Artemisia minchunensis	30	105717	P	30	128132	-1	5.01e-07	IGS(rrn4.5,rrn5);IGS(rrn5-2,rrn4.5-2)	IRb;IRa
Artemisia minchunensis	30	105749	P	30	128164	-1	5.01e-07	IGS(rrn4.5,rrn5);IGS(rrn5-2,rrn4.5-2)	IRb;IRa
Artemisia minchunensis	30	34765	P	30	44629	-2	2.18e-05	trnS-UGA(partical:96.67%);trnS-GGA(partical:93.33%)	LSC;LSC
Artemisia minchunensis	30	41482	P	30	41482	-2	2.18e-05	IGS(psaA,ycf3);IGS(psaA,ycf3)	LSC;LSC
Artemisia minchunensis	30	66234	P	30	135893	-2	2.18e-05	IGS(psaJ,rpl33);IGS(trnV-GAC-2,ycf15-2)	LSC;IRa
Artemisia minchunensis	30	111302	P	30	111334	-3	0.000611	IGS(rpl32,trnL-UAG);IGS(rpl32,trnL-UAG)	SSC;SSC
Artemisia minchunensis	30	29515	R	30	69220	-3	0.000611	IGS(atpA,trnR-UCU);clpP-intron2	LSC;LSC
Artemisia minchunensis	32	37896	F	32	40120	-2	1.55e-06	psaB;psaA	LSC;LSC
Artemisia minchunensis	32	8440	F	32	34763	-3	4.66e-05	trnS-GCU(partical:90.62%);trnS-UGA(partical:90.62%)	LSC;LSC
Artemisia minchunensis	33	5005	F	33	5020	-3	1.28e-05	IGS(trnK-UUU,rps16);IGS(trnK-UUU,rps16)	LSC;LSC
Artemisia minchunensis	35	42942	F	35	93765	-3	9.61e-07	ycf3-intron1;ndhB-intron1	LSC;IRb
Artemisia minchunensis	35	42942	P	35	140111	-3	9.61e-07	ycf3-intron1;ndhB-2-intron1	LSC;IRa
Artemisia minchunensis	39	96827	F	39	118150	0	2.12e-14	IGS(rps12-2,ycf15);ndhA-intron1	IRb;SSC
Artemisia minchunensis	39	42939	F	39	118150	-1	2.49e-12	ycf3-intron1;ndhA-intron1	LSC;SSC
Artemisia minchunensis	39	118150	P	39	137045	0	2.12e-14	ndhA-intron1;IGS(ycf15-2,rps12)	SSC;IRa
Artemisia minchunensis	41	42937	F	41	96825	-1	1.63e-13	ycf3-intron1;IGS(rps12-2,ycf15)	LSC;IRb
Artemisia minchunensis	41	42937	P	41	137045	-1	1.63e-13	ycf3-intron1;IGS(ycf15-2,rps12)	LSC;IRa
Artemisia minchunensis	42	90040	F	42	90076	-2	2.57e-12	ycf2;ycf2	IRb;IRb
Artemisia minchunensis	42	143793	F	42	143829	-2	2.57e-12	ycf2-2;ycf2-2	IRa;IRa
Artemisia minchunensis	42	90040	P	42	143793	-2	2.57e-12	ycf2;ycf2-2	IRb;IRa
Artemisia minchunensis	42	90076	P	42	143829	-2	2.57e-12	ycf2;ycf2-2	IRb;IRa
Artemisia minchunensis	43	115035	P	43	115035	-3	2.77e-11	IGS(ndhD,psaC);IGS(ndhD,psaC)	SSC;SSC
Artemisia minchunensis	45	90055	F	45	90073	0	5.19e-18	ycf2;ycf2	IRb;IRb
Artemisia minchunensis	45	90055	P	45	143793	0	5.19e-18	ycf2;ycf2-2	IRb;IRa
Artemisia minchunensis	45	90073	P	45	143811	0	5.19e-18	ycf2;ycf2-2	IRb;IRa
Artemisia minchunensis	48	72960	P	48	72960	0	8.1e-20	psbN(partical:4.17%);psbN(partical:4.17%)	LSC;LSC
Artemisia minchunensis	60	90040	F	60	90058	-2	7.7e-23	ycf2;ycf2	IRb;IRb
Artemisia minchunensis	60	143793	F	60	143811	-2	7.7e-23	ycf2-2;ycf2-2	IRa;IRa
Artemisia minchunensis	60	90040	P	60	143793	-2	7.7e-23	ycf2;ycf2-2	IRb;IRa
Artemisia minchunensis	60	90058	P	60	143811	-2	7.7e-23	ycf2;ycf2-2	IRb;IRa
Artemisia minchunensis	30	90052	F	30	90088	-1	5.01e-07	ycf2;ycf2	IRb;IRb
Artemisia minchunensis	30	105717	F	30	105749	-1	5.01e-07	IGS(rrn4.5,rrn5);IGS(rrn4.5,rrn5)	IRb;IRb
Artemisia minchunensis	30	128132	F	30	128164	-1	5.01e-07	IGS(rrn5-2,rrn4.5-2);IGS(rrn5-2,rrn4.5-2)	IRa;IRa
Artemisia minchunensis	30	66234	F	30	97988	-2	2.18e-05	IGS(psaJ,rpl33);IGS(ycf15,trnV-GAC)	LSC;IRb
Artemisia minchunensis	30	37907	F	30	40131	-3	0.000611	psaB;psaA	LSC;LSC
Artemisia minchunensis	30	56147	F	30	56171	-3	0.000611	rbcL(partical:36.67%);IGS(rbcL,accD)	LSC;LSC
Artemisia minchunensis	30	86470	F	30	147415	-3	0.000611	ycf2;ycf2-2	IRb;IRa
Artemisia minchunensis	30	8442	P	30	44629	-1	5.01e-07	trnS-GCU(partical:96.67%);trnS-GGA(partical:93.33%)	LSC;LSC
Artemisia minchunensis	30	90052	P	30	143793	-1	5.01e-07	ycf2;ycf2-2	IRb;IRa
Artemisia minchunensis	30	90088	P	30	143829	-1	5.01e-07	ycf2;ycf2-2	IRb;IRa
Artemisia minchunensis	30	105717	P	30	128132	-1	5.01e-07	IGS(rrn4.5,rrn5);IGS(rrn5-2,rrn4.5-2)	IRb;IRa
Artemisia minchunensis	30	105749	P	30	128164	-1	5.01e-07	IGS(rrn4.5,rrn5);IGS(rrn5-2,rrn4.5-2)	IRb;IRa
Artemisia minchunensis	30	34765	P	30	44629	-2	2.18e-05	trnS-UGA(partical:96.67%);trnS-GGA(partical:93.33%)	LSC;LSC
Artemisia minchunensis	30	41482	P	30	41482	-2	2.18e-05	IGS(psaA,ycf3);IGS(psaA,ycf3)	LSC;LSC
Artemisia minchunensis	30	66234	P	30	135893	-2	2.18e-05	IGS(psaJ,rpl33);IGS(trnV-GAC-2,ycf15-2)	LSC;IRa
Artemisia minchunensis	30	111302	P	30	111334	-3	0.000611	IGS(rpl32,trnL-UAG);IGS(rpl32,trnL-UAG)	SSC;SSC
Artemisia minchunensis	30	29515	R	30	69220	-3	0.000611	IGS(atpA,trnR-UCU);clpP-intron2	LSC;LSC
Artemisia minchunensis	32	37896	F	32	40120	-2	1.55e-06	psaB;psaA	LSC;LSC
Artemisia minchunensis	32	8440	F	32	34763	-3	4.66e-05	trnS-GCU(partical:90.62%);trnS-UGA(partical:90.62%)	LSC;LSC
Artemisia minchunensis	33	5005	F	33	5020	-3	1.28e-05	IGS(trnK-UUU,rps16);IGS(trnK-UUU,rps16)	LSC;LSC
Artemisia minchunensis	35	42942	F	35	93765	-3	9.61e-07	ycf3-intron1;ndhB-intron1	LSC;IRb
Artemisia minchunensis	35	42942	P	35	140111	-3	9.61e-07	ycf3-intron1;ndhB-2-intron1	LSC;IRa
Artemisia minchunensis	39	96827	F	39	118150	0	2.12e-14	IGS(rps12-2,ycf15);ndhA-intron1	IRb;SSC
Artemisia minchunensis	39	42939	F	39	118150	-1	2.49e-12	ycf3-intron1;ndhA-intron1	LSC;SSC
Artemisia minchunensis	39	118150	P	39	137045	0	2.12e-14	ndhA-intron1;IGS(ycf15-2,rps12)	SSC;IRa
Artemisia minchunensis	41	42937	F	41	96825	-1	1.63e-13	ycf3-intron1;IGS(rps12-2,ycf15)	LSC;IRb
Artemisia minchunensis	41	42937	P	41	137045	-1	1.63e-13	ycf3-intron1;IGS(ycf15-2,rps12)	LSC;IRa
Artemisia minchunensis	42	90040	F	42	90076	-2	2.57e-12	ycf2;ycf2	IRb;IRb
Artemisia minchunensis	42	143793	F	42	143829	-2	2.57e-12	ycf2-2;ycf2-2	IRa;IRa
Artemisia minchunensis	42	90040	P	42	143793	-2	2.57e-12	ycf2;ycf2-2	IRb;IRa
Artemisia minchunensis	42	90076	P	42	143829	-2	2.57e-12	ycf2;ycf2-2	IRb;IRa
Artemisia minchunensis	43	115035	P	43	115035	-3	2.77e-11	IGS(ndhD,psaC);IGS(ndhD,psaC)	SSC;SSC
Artemisia minchunensis	45	90055	F	45	90073	0	5.19e-18	ycf2;ycf2	IRb;IRb
Artemisia minchunensis	45	90055	P	45	143793	0	5.19e-18	ycf2;ycf2-2	IRb;IRa
Artemisia minchunensis	45	90073	P	45	143811	0	5.19e-18	ycf2;ycf2-2	IRb;IRa
Artemisia minchunensis	48	72960	P	48	72960	0	8.1e-20	psbN(partical:4.17%);psbN(partical:4.17%)	LSC;LSC
Artemisia minchunensis	60	90040	F	60	90058	-2	7.7e-23	ycf2;ycf2	IRb;IRb
Artemisia minchunensis	60	143793	F	60	143811	-2	7.7e-23	ycf2-2;ycf2-2	IRa;IRa
Artemisia minchunensis	60	90040	P	60	143793	-2	7.7e-23	ycf2;ycf2-2	IRb;IRa
Artemisia minchunensis	60	90058	P	60	143811	-2	7.7e-23	ycf2;ycf2-2	IRb;IRa
Artemisia santolina	30	90036	F	30	90072	-1	5.01e-07	ycf2;ycf2	IRb;IRb
Artemisia santolina	30	105701	F	30	105733	-1	5.01e-07	IGS(rrn4.5,rrn5);IGS(rrn4.5,rrn5)	IRb;IRb
Artemisia santolina	30	128146	F	30	128178	-1	5.01e-07	IGS(rrn5-2,rrn4.5-2);IGS(rrn5-2,rrn4.5-2)	IRa;IRa
Artemisia santolina	30	66233	F	30	97972	-2	2.18e-05	IGS(psaJ,rpl33);IGS(ycf15,trnV-GAC)	LSC;IRb
Artemisia santolina	30	37924	F	30	40148	-3	0.000611	psaB;psaA	LSC;LSC
Artemisia santolina	30	56144	F	30	56168	-3	0.000611	rbcL(partical:36.67%);IGS(rbcL,accD)	LSC;LSC
Artemisia santolina	30	86454	F	30	147429	-3	0.000611	ycf2;ycf2-2	IRb;IRa
Artemisia santolina	30	8440	P	30	44628	-1	5.01e-07	trnS-GCU(partical:96.67%);trnS-GGA(partical:93.33%)	LSC;LSC
Artemisia santolina	30	90036	P	30	143807	-1	5.01e-07	ycf2;ycf2-2	IRb;IRa
Artemisia santolina	30	90072	P	30	143843	-1	5.01e-07	ycf2;ycf2-2	IRb;IRa
Artemisia santolina	30	105701	P	30	128146	-1	5.01e-07	IGS(rrn4.5,rrn5);IGS(rrn5-2,rrn4.5-2)	IRb;IRa
Artemisia santolina	30	105733	P	30	128178	-1	5.01e-07	IGS(rrn4.5,rrn5);IGS(rrn5-2,rrn4.5-2)	IRb;IRa
Artemisia santolina	30	34782	P	30	44628	-2	2.18e-05	trnS-UGA(partical:96.67%);trnS-GGA(partical:93.33%)	LSC;LSC
Artemisia santolina	30	41499	P	30	41499	-2	2.18e-05	IGS(psaA,ycf3);IGS(psaA,ycf3)	LSC;LSC
Artemisia santolina	30	66233	P	30	135907	-2	2.18e-05	IGS(psaJ,rpl33);IGS(trnV-GAC-2,ycf15-2)	LSC;IRa
Artemisia santolina	30	111287	P	30	111319	-3	0.000611	IGS(rpl32,trnL-UAG);IGS(rpl32,trnL-UAG)	SSC;SSC
Artemisia santolina	32	37913	F	32	40137	-2	1.55e-06	psaB;psaA	LSC;LSC
Artemisia santolina	32	8438	F	32	34780	-3	4.66e-05	trnS-GCU(partical:90.62%);trnS-UGA(partical:90.62%)	LSC;LSC
Artemisia santolina	33	5005	F	33	5020	-3	1.28e-05	IGS(trnK-UUU,rps16);IGS(trnK-UUU,rps16)	LSC;LSC
Artemisia santolina	35	42941	F	35	93749	-3	9.61e-07	ycf3-intron1;ndhB-intron1	LSC;IRb
Artemisia santolina	35	42941	P	35	140125	-3	9.61e-07	ycf3-intron1;ndhB-2-intron1	LSC;IRa
Artemisia santolina	37	125448	F	37	125481	0	3.4e-13	ycf1;ycf1	SSC;SSC
Artemisia santolina	39	96811	F	39	118130	0	2.12e-14	IGS(rps12-2,ycf15);ndhA-intron1	IRb;SSC
Artemisia santolina	39	42938	F	39	118130	-1	2.49e-12	ycf3-intron1;ndhA-intron1	LSC;SSC
Artemisia santolina	39	118130	P	39	137059	0	2.12e-14	ndhA-intron1;IGS(ycf15-2,rps12)	SSC;IRa
Artemisia santolina	41	42936	F	41	96809	-1	1.63e-13	ycf3-intron1;IGS(rps12-2,ycf15)	LSC;IRb
Artemisia santolina	41	42936	P	41	137059	-1	1.63e-13	ycf3-intron1;IGS(ycf15-2,rps12)	LSC;IRa
Artemisia santolina	42	90024	F	42	90060	-2	2.57e-12	ycf2;ycf2	IRb;IRb
Artemisia santolina	42	143807	F	42	143843	-2	2.57e-12	ycf2-2;ycf2-2	IRa;IRa
Artemisia santolina	42	90024	P	42	143807	-2	2.57e-12	ycf2;ycf2-2	IRb;IRa
Artemisia santolina	42	90060	P	42	143843	-2	2.57e-12	ycf2;ycf2-2	IRb;IRa
Artemisia santolina	43	115015	P	43	115015	-3	2.77e-11	IGS(ndhD,psaC);IGS(ndhD,psaC)	SSC;SSC
Artemisia santolina	45	90039	F	45	90057	0	5.19e-18	ycf2;ycf2	IRb;IRb
Artemisia santolina	45	90039	P	45	143807	0	5.19e-18	ycf2;ycf2-2	IRb;IRa
Artemisia santolina	45	90057	P	45	143825	0	5.19e-18	ycf2;ycf2-2	IRb;IRa
Artemisia santolina	48	72944	P	48	72944	0	8.11e-20	psbN(partical:4.17%);psbN(partical:4.17%)	LSC;LSC
Artemisia santolina	60	90024	F	60	90042	-2	7.7e-23	ycf2;ycf2	IRb;IRb
Artemisia santolina	60	143807	F	60	143825	-2	7.7e-23	ycf2-2;ycf2-2	IRa;IRa
Artemisia santolina	60	90024	P	60	143807	-2	7.7e-23	ycf2;ycf2-2	IRb;IRa
Artemisia santolina	60	90042	P	60	143825	-2	7.7e-23	ycf2;ycf2-2	IRb;IRa
Artemisia santonicum	30	90217	F	30	90253	-1	5.02e-07	ycf2;ycf2	IRb;IRb
Artemisia santonicum	30	105882	F	30	105914	-1	5.02e-07	IGS(rrn4.5,rrn5);IGS(rrn4.5,rrn5)	IRb;IRb
Artemisia santonicum	30	128290	F	30	128322	-1	5.02e-07	IGS(rrn5-2,rrn4.5-2);IGS(rrn5-2,rrn4.5-2)	IRa;IRa
Artemisia santonicum	30	66252	F	30	98153	-2	2.18e-05	IGS(psaJ,rpl33);IGS(ycf15,trnV-GAC)	LSC;IRb
Artemisia santonicum	30	37923	F	30	40147	-3	0.000612	psaB;psaA	LSC;LSC
Artemisia santonicum	30	56161	F	30	56185	-3	0.000612	rbcL(partical:36.67%);IGS(rbcL,accD)	LSC;LSC
Artemisia santonicum	30	86635	F	30	147573	-3	0.000612	ycf2;ycf2-2	IRb;IRa
Artemisia santonicum	30	8459	P	30	44625	-1	5.02e-07	trnS-GCU(partical:96.67%);trnS-GGA(partical:93.33%)	LSC;LSC
Artemisia santonicum	30	90217	P	30	143951	-1	5.02e-07	ycf2;ycf2-2	IRb;IRa
Artemisia santonicum	30	90253	P	30	143987	-1	5.02e-07	ycf2;ycf2-2	IRb;IRa
Artemisia santonicum	30	105882	P	30	128290	-1	5.02e-07	IGS(rrn4.5,rrn5);IGS(rrn5-2,rrn4.5-2)	IRb;IRa
Artemisia santonicum	30	105914	P	30	128322	-1	5.02e-07	IGS(rrn4.5,rrn5);IGS(rrn5-2,rrn4.5-2)	IRb;IRa
Artemisia santonicum	30	34778	P	30	44625	-2	2.18e-05	trnS-UGA(partical:96.67%);trnS-GGA(partical:93.33%)	LSC;LSC
Artemisia santonicum	30	66252	P	30	136051	-2	2.18e-05	IGS(psaJ,rpl33);IGS(trnV-GAC-2,ycf15-2)	LSC;IRa
Artemisia santonicum	30	111466	P	30	111498	-3	0.000612	IGS(rpl32,trnL-UAG);IGS(rpl32,trnL-UAG)	SSC;SSC
Artemisia santonicum	30	82577	R	30	82710	-3	0.000612	IGS(rpl22,rps19);IGS(rpl22,rps19)	LSC;LSC
Artemisia santonicum	30	82658	R	30	82710	-3	0.000612	IGS(rpl22,rps19);IGS(rpl22,rps19)	LSC;LSC
Artemisia santonicum	31	82548	F	31	82593	-2	5.84e-06	IGS(rpl22,rps19);IGS(rpl22,rps19)	LSC;LSC
Artemisia santonicum	31	82548	F	31	82674	-2	5.84e-06	IGS(rpl22,rps19);IGS(rpl22,rps19)	LSC;LSC
Artemisia santonicum	31	82548	F	31	82719	-2	5.84e-06	IGS(rpl22,rps19);IGS(rpl22,rps19)	LSC;LSC
Artemisia santonicum	31	82572	F	31	82679	-3	0.000169	IGS(rpl22,rps19);IGS(rpl22,rps19)	LSC;LSC
Artemisia santonicum	31	82653	F	31	82679	-3	0.000169	IGS(rpl22,rps19);IGS(rpl22,rps19)	LSC;LSC
Artemisia santonicum	31	82580	R	31	82580	-2	5.84e-06	IGS(rpl22,rps19);IGS(rpl22,rps19)	LSC;LSC
Artemisia santonicum	31	82580	R	31	82661	-2	5.84e-06	IGS(rpl22,rps19);IGS(rpl22,rps19)	LSC;LSC
Artemisia santonicum	31	82661	R	31	82661	-2	5.84e-06	IGS(rpl22,rps19);IGS(rpl22,rps19)	LSC;LSC
Artemisia santonicum	32	82577	F	32	82729	-1	3.35e-08	IGS(rpl22,rps19);rps19(partical:9.38%)	LSC;LSC
Artemisia santonicum	32	82658	F	32	82729	-1	3.35e-08	IGS(rpl22,rps19);rps19(partical:9.38%)	LSC;LSC
Artemisia santonicum	32	37912	F	32	40136	-2	1.56e-06	psaB;psaA	LSC;LSC
Artemisia santonicum	32	82592	F	32	82628	-2	1.56e-06	IGS(rpl22,rps19);IGS(rpl22,rps19)	LSC;LSC
Artemisia santonicum	32	82628	F	32	82673	-2	1.56e-06	IGS(rpl22,rps19);IGS(rpl22,rps19)	LSC;LSC
Artemisia santonicum	32	82628	F	32	82718	-2	1.56e-06	IGS(rpl22,rps19);IGS(rpl22,rps19)	LSC;LSC
Artemisia santonicum	32	8457	F	32	34776	-3	4.67e-05	trnS-GCU(partical:90.62%);trnS-UGA(partical:90.62%)	LSC;LSC
Artemisia santonicum	33	5023	F	33	5038	-3	1.28e-05	IGS(trnK-UUU,rps16);IGS(trnK-UUU,rps16)	LSC;LSC
Artemisia santonicum	33	82577	F	33	82603	-3	1.28e-05	IGS(rpl22,rps19);IGS(rpl22,rps19)	LSC;LSC
Artemisia santonicum	33	82603	F	33	82658	-3	1.28e-05	IGS(rpl22,rps19);IGS(rpl22,rps19)	LSC;LSC
Artemisia santonicum	35	42939	F	35	93930	-3	9.63e-07	ycf3-intron1;ndhB-intron1	LSC;IRb
Artemisia santonicum	35	35568	P	35	35568	-3	9.63e-07	IGS(psbZ,trnG-UCC-2);IGS(psbZ,trnG-UCC-2)	LSC;LSC
Artemisia santonicum	35	42939	P	35	140269	-3	9.63e-07	ycf3-intron1;ndhB-2-intron1	LSC;IRa
Artemisia santonicum	36	29874	R	36	82694	-3	2.63e-07	IGS(trnR-UCU,trnG-UCC);IGS(rpl22,rps19)	LSC;LSC
Artemisia santonicum	39	96992	F	39	118308	0	2.13e-14	IGS(rps12-2,ycf15);ndhA-intron1	IRb;SSC
Artemisia santonicum	39	42936	F	39	118308	-1	2.49e-12	ycf3-intron1;ndhA-intron1	LSC;SSC
Artemisia santonicum	39	118308	P	39	137203	0	2.13e-14	ndhA-intron1;IGS(ycf15-2,rps12)	SSC;IRa
Artemisia santonicum	41	42934	F	41	96990	-1	1.64e-13	ycf3-intron1;IGS(rps12-2,ycf15)	LSC;IRb
Artemisia santonicum	41	42934	P	41	137203	-1	1.64e-13	ycf3-intron1;IGS(ycf15-2,rps12)	LSC;IRa
Artemisia santonicum	41	82588	R	41	82588	-2	9.82e-12	IGS(rpl22,rps19);IGS(rpl22,rps19)	LSC;LSC
Artemisia santonicum	41	82588	R	41	82669	-2	9.82e-12	IGS(rpl22,rps19);IGS(rpl22,rps19)	LSC;LSC
Artemisia santonicum	41	82669	R	41	82669	-2	9.82e-12	IGS(rpl22,rps19);IGS(rpl22,rps19)	LSC;LSC
Artemisia santonicum	42	90205	F	42	90241	-2	2.58e-12	ycf2;ycf2	IRb;IRb
Artemisia santonicum	42	143951	F	42	143987	-2	2.58e-12	ycf2-2;ycf2-2	IRa;IRa
Artemisia santonicum	42	90205	P	42	143951	-2	2.58e-12	ycf2;ycf2-2	IRb;IRa
Artemisia santonicum	42	90241	P	42	143987	-2	2.58e-12	ycf2;ycf2-2	IRb;IRa
Artemisia santonicum	42	82587	R	42	82714	-2	2.58e-12	IGS(rpl22,rps19);IGS(rpl22,rps19)	LSC;LSC
Artemisia santonicum	42	82668	R	42	82714	-2	2.58e-12	IGS(rpl22,rps19);IGS(rpl22,rps19)	LSC;LSC
Artemisia santonicum	43	115199	P	43	115199	-3	2.77e-11	IGS(ndhD,psaC);IGS(ndhD,psaC)	SSC;SSC
Artemisia santonicum	43	82713	R	43	82713	-2	6.76e-13	IGS(rpl22,rps19);IGS(rpl22,rps19)	LSC;LSC
Artemisia santonicum	45	82584	F	45	82710	0	5.2e-18	IGS(rpl22,rps19);IGS(rpl22,rps19)	LSC;LSC
Artemisia santonicum	45	82665	F	45	82710	0	5.2e-18	IGS(rpl22,rps19);IGS(rpl22,rps19)	LSC;LSC
Artemisia santonicum	45	90220	F	45	90238	0	5.2e-18	ycf2;ycf2	IRb;IRb
Artemisia santonicum	45	90220	P	45	143951	0	5.2e-18	ycf2;ycf2-2	IRb;IRa
Artemisia santonicum	45	90238	P	45	143969	0	5.2e-18	ycf2;ycf2-2	IRb;IRa
Artemisia santonicum	48	72968	P	48	72968	0	8.12e-20	psbN(partical:4.17%);psbN(partical:4.17%)	LSC;LSC
Artemisia santonicum	60	90205	F	60	90223	-2	7.71e-23	ycf2;ycf2	IRb;IRb
Artemisia santonicum	60	143951	F	60	143969	-2	7.71e-23	ycf2-2;ycf2-2	IRa;IRa
Artemisia santonicum	60	90205	P	60	143951	-2	7.71e-23	ycf2;ycf2-2	IRb;IRa
Artemisia santonicum	60	90223	P	60	143969	-2	7.71e-23	ycf2;ycf2-2	IRb;IRa
Artemisia santonicum	85	82548	F	85	82629	0	4.3e-42	IGS(rpl22,rps19);IGS(rpl22,rps19)	LSC;LSC
Artemisia sawanensis	30	90041	F	30	90077	-1	5.01e-07	ycf2;ycf2	IRb;IRb
Artemisia sawanensis	30	105695	F	30	105727	-1	5.01e-07	IGS(rrn4.5,rrn5);IGS(rrn4.5,rrn5)	IRb;IRb
Artemisia sawanensis	30	128110	F	30	128142	-1	5.01e-07	IGS(rrn5-2,rrn4.5-2);IGS(rrn5-2,rrn4.5-2)	IRa;IRa
Artemisia sawanensis	30	66222	F	30	97966	-2	2.18e-05	IGS(psaJ,rpl33);IGS(ycf15,trnV-GAC)	LSC;IRb
Artemisia sawanensis	30	37901	F	30	40125	-3	0.00061	psaB;psaA	LSC;LSC
Artemisia sawanensis	30	56140	F	30	56164	-3	0.00061	rbcL(partical:36.67%);IGS(rbcL,accD)	LSC;LSC
Artemisia sawanensis	30	86459	F	30	147382	-3	0.00061	ycf2;ycf2-2	IRb;IRa
Artemisia sawanensis	30	8442	P	30	44622	-1	5.01e-07	trnS-GCU(partical:96.67%);trnS-GGA(partical:93.33%)	LSC;LSC
Artemisia sawanensis	30	90041	P	30	143760	-1	5.01e-07	ycf2;ycf2-2	IRb;IRa
Artemisia sawanensis	30	90077	P	30	143796	-1	5.01e-07	ycf2;ycf2-2	IRb;IRa
Artemisia sawanensis	30	105695	P	30	128110	-1	5.01e-07	IGS(rrn4.5,rrn5);IGS(rrn5-2,rrn4.5-2)	IRb;IRa
Artemisia sawanensis	30	105727	P	30	128142	-1	5.01e-07	IGS(rrn4.5,rrn5);IGS(rrn5-2,rrn4.5-2)	IRb;IRa
Artemisia sawanensis	30	34760	P	30	44622	-2	2.18e-05	trnS-UGA(partical:96.67%);trnS-GGA(partical:93.33%)	LSC;LSC
Artemisia sawanensis	30	41476	P	30	41476	-2	2.18e-05	IGS(psaA,ycf3);IGS(psaA,ycf3)	LSC;LSC
Artemisia sawanensis	30	66222	P	30	135871	-2	2.18e-05	IGS(psaJ,rpl33);IGS(trnV-GAC-2,ycf15-2)	LSC;IRa
Artemisia sawanensis	30	111280	P	30	111312	-3	0.00061	IGS(rpl32,trnL-UAG);IGS(rpl32,trnL-UAG)	SSC;SSC
Artemisia sawanensis	30	29510	R	30	69208	-3	0.00061	IGS(atpA,trnR-UCU);clpP-intron2	LSC;LSC
Artemisia sawanensis	32	37890	F	32	40114	-2	1.55e-06	psaB;psaA	LSC;LSC
Artemisia sawanensis	32	8440	F	32	34758	-3	4.66e-05	trnS-GCU(partical:90.62%);trnS-UGA(partical:90.62%)	LSC;LSC
Artemisia sawanensis	33	5005	F	33	5020	-3	1.28e-05	IGS(trnK-UUU,rps16);IGS(trnK-UUU,rps16)	LSC;LSC
Artemisia sawanensis	35	42936	F	35	93754	-3	9.61e-07	ycf3-intron1;ndhB-intron1	LSC;IRb
Artemisia sawanensis	35	42936	P	35	140078	-3	9.61e-07	ycf3-intron1;ndhB-2-intron1	LSC;IRa
Artemisia sawanensis	39	96805	F	39	118128	0	2.12e-14	IGS(rps12-2,ycf15);ndhA-intron1	IRb;SSC
Artemisia sawanensis	39	42933	F	39	118128	-1	2.48e-12	ycf3-intron1;ndhA-intron1	LSC;SSC
Artemisia sawanensis	39	118128	P	39	137023	0	2.12e-14	ndhA-intron1;IGS(ycf15-2,rps12)	SSC;IRa
Artemisia sawanensis	41	42931	F	41	96803	-1	1.63e-13	ycf3-intron1;IGS(rps12-2,ycf15)	LSC;IRb
Artemisia sawanensis	41	42931	P	41	137023	-1	1.63e-13	ycf3-intron1;IGS(ycf15-2,rps12)	LSC;IRa
Artemisia sawanensis	42	90029	F	42	90065	-2	2.57e-12	ycf2;ycf2	IRb;IRb
Artemisia sawanensis	42	143760	F	42	143796	-2	2.57e-12	ycf2-2;ycf2-2	IRa;IRa
Artemisia sawanensis	42	90029	P	42	143760	-2	2.57e-12	ycf2;ycf2-2	IRb;IRa
Artemisia sawanensis	42	90065	P	42	143796	-2	2.57e-12	ycf2;ycf2-2	IRb;IRa
Artemisia sawanensis	43	115013	P	43	115013	-3	2.76e-11	IGS(ndhD,psaC);IGS(ndhD,psaC)	SSC;SSC
Artemisia sawanensis	45	90044	F	45	90062	0	5.18e-18	ycf2;ycf2	IRb;IRb
Artemisia sawanensis	45	90044	P	45	143760	0	5.18e-18	ycf2;ycf2-2	IRb;IRa
Artemisia sawanensis	45	90062	P	45	143778	0	5.18e-18	ycf2;ycf2-2	IRb;IRa
Artemisia sawanensis	48	72949	P	48	72949	0	8.1e-20	psbN(partical:4.17%);psbN(partical:4.17%)	LSC;LSC
Artemisia sawanensis	60	90029	F	60	90047	-2	7.69e-23	ycf2;ycf2	IRb;IRb
Artemisia sawanensis	60	143760	F	60	143778	-2	7.69e-23	ycf2-2;ycf2-2	IRa;IRa
Artemisia sawanensis	60	90029	P	60	143760	-2	7.69e-23	ycf2;ycf2-2	IRb;IRa
Artemisia sawanensis	60	90047	P	60	143778	-2	7.69e-23	ycf2;ycf2-2	IRb;IRa
Artemisia schrenkiana	30	90048	F	30	90084	-1	5.01e-07	ycf2;ycf2	IRb;IRb
Artemisia schrenkiana	30	105702	F	30	105734	-1	5.01e-07	IGS(rrn4.5,rrn5);IGS(rrn4.5,rrn5)	IRb;IRb
Artemisia schrenkiana	30	128117	F	30	128149	-1	5.01e-07	IGS(rrn5-2,rrn4.5-2);IGS(rrn5-2,rrn4.5-2)	IRa;IRa
Artemisia schrenkiana	30	66230	F	30	97973	-2	2.18e-05	IGS(psaJ,rpl33);IGS(ycf15,trnV-GAC)	LSC;IRb
Artemisia schrenkiana	30	37908	F	30	40132	-3	0.00061	psaB;psaA	LSC;LSC
Artemisia schrenkiana	30	56147	F	30	56171	-3	0.00061	rbcL(partical:36.67%);IGS(rbcL,accD)	LSC;LSC
Artemisia schrenkiana	30	86466	F	30	147389	-3	0.00061	ycf2;ycf2-2	IRb;IRa
Artemisia schrenkiana	30	8443	P	30	44629	-1	5.01e-07	trnS-GCU(partical:96.67%);trnS-GGA(partical:93.33%)	LSC;LSC
Artemisia schrenkiana	30	90048	P	30	143767	-1	5.01e-07	ycf2;ycf2-2	IRb;IRa
Artemisia schrenkiana	30	90084	P	30	143803	-1	5.01e-07	ycf2;ycf2-2	IRb;IRa
Artemisia schrenkiana	30	105702	P	30	128117	-1	5.01e-07	IGS(rrn4.5,rrn5);IGS(rrn5-2,rrn4.5-2)	IRb;IRa
Artemisia schrenkiana	30	105734	P	30	128149	-1	5.01e-07	IGS(rrn4.5,rrn5);IGS(rrn5-2,rrn4.5-2)	IRb;IRa
Artemisia schrenkiana	30	34766	P	30	44629	-2	2.18e-05	trnS-UGA(partical:96.67%);trnS-GGA(partical:93.33%)	LSC;LSC
Artemisia schrenkiana	30	41483	P	30	41483	-2	2.18e-05	IGS(psaA,ycf3);IGS(psaA,ycf3)	LSC;LSC
Artemisia schrenkiana	30	66230	P	30	135878	-2	2.18e-05	IGS(psaJ,rpl33);IGS(trnV-GAC-2,ycf15-2)	LSC;IRa
Artemisia schrenkiana	30	111287	P	30	111319	-3	0.00061	IGS(rpl32,trnL-UAG);IGS(rpl32,trnL-UAG)	SSC;SSC
Artemisia schrenkiana	30	29516	R	30	69216	-3	0.00061	IGS(atpA,trnR-UCU);clpP-intron2	LSC;LSC
Artemisia schrenkiana	32	37897	F	32	40121	-2	1.55e-06	psaB;psaA	LSC;LSC
Artemisia schrenkiana	32	8441	F	32	34764	-3	4.66e-05	trnS-GCU(partical:90.62%);trnS-UGA(partical:90.62%)	LSC;LSC
Artemisia schrenkiana	33	5005	F	33	5020	-3	1.28e-05	IGS(trnK-UUU,rps16);IGS(trnK-UUU,rps16)	LSC;LSC
Artemisia schrenkiana	35	42943	F	35	93761	-3	9.61e-07	ycf3-intron1;ndhB-intron1	LSC;IRb
Artemisia schrenkiana	35	42943	P	35	140085	-3	9.61e-07	ycf3-intron1;ndhB-2-intron1	LSC;IRa
Artemisia schrenkiana	39	96812	F	39	118135	0	2.12e-14	IGS(rps12-2,ycf15);ndhA-intron1	IRb;SSC
Artemisia schrenkiana	39	42940	F	39	118135	-1	2.48e-12	ycf3-intron1;ndhA-intron1	LSC;SSC
Artemisia schrenkiana	39	118135	P	39	137030	0	2.12e-14	ndhA-intron1;IGS(ycf15-2,rps12)	SSC;IRa
Artemisia schrenkiana	41	42938	F	41	96810	-1	1.63e-13	ycf3-intron1;IGS(rps12-2,ycf15)	LSC;IRb
Artemisia schrenkiana	41	42938	P	41	137030	-1	1.63e-13	ycf3-intron1;IGS(ycf15-2,rps12)	LSC;IRa
Artemisia schrenkiana	42	90036	F	42	90072	-2	2.57e-12	ycf2;ycf2	IRb;IRb
Artemisia schrenkiana	42	143767	F	42	143803	-2	2.57e-12	ycf2-2;ycf2-2	IRa;IRa
Artemisia schrenkiana	42	90036	P	42	143767	-2	2.57e-12	ycf2;ycf2-2	IRb;IRa
Artemisia schrenkiana	42	90072	P	42	143803	-2	2.57e-12	ycf2;ycf2-2	IRb;IRa
Artemisia schrenkiana	43	115020	P	43	115020	-3	2.76e-11	IGS(ndhD,psaC);IGS(ndhD,psaC)	SSC;SSC
Artemisia schrenkiana	45	90051	F	45	90069	0	5.19e-18	ycf2;ycf2	IRb;IRb
Artemisia schrenkiana	45	90051	P	45	143767	0	5.19e-18	ycf2;ycf2-2	IRb;IRa
Artemisia schrenkiana	45	90069	P	45	143785	0	5.19e-18	ycf2;ycf2-2	IRb;IRa
Artemisia schrenkiana	48	72957	P	48	72957	0	8.1e-20	psbN(partical:4.17%);psbN(partical:4.17%)	LSC;LSC
Artemisia schrenkiana	60	90036	F	60	90054	-2	7.69e-23	ycf2;ycf2	IRb;IRb
Artemisia schrenkiana	60	143767	F	60	143785	-2	7.69e-23	ycf2-2;ycf2-2	IRa;IRa
Artemisia schrenkiana	60	90036	P	60	143767	-2	7.69e-23	ycf2;ycf2-2	IRb;IRa
Artemisia schrenkiana	60	90054	P	60	143785	-2	7.69e-23	ycf2;ycf2-2	IRb;IRa
Artemisia scopaeformis	30	89969	F	30	90005	-1	5.01e-07	ycf2;ycf2	IRb;IRb
Artemisia scopaeformis	30	105634	F	30	105666	-1	5.01e-07	IGS(rrn4.5,rrn5);IGS(rrn4.5,rrn5)	IRb;IRb
Artemisia scopaeformis	30	128050	F	30	128082	-1	5.01e-07	IGS(rrn5-2,rrn4.5-2);IGS(rrn5-2,rrn4.5-2)	IRa;IRa
Artemisia scopaeformis	30	66152	F	30	97905	-2	2.18e-05	IGS(psaJ,rpl33);IGS(ycf15,trnV-GAC)	LSC;IRb
Artemisia scopaeformis	30	37828	F	30	40052	-3	0.00061	psaB;psaA	LSC;LSC
Artemisia scopaeformis	30	56067	F	30	56091	-3	0.00061	rbcL(partical:36.67%);IGS(rbcL,accD)	LSC;LSC
Artemisia scopaeformis	30	86387	F	30	147333	-3	0.00061	ycf2;ycf2-2	IRb;IRa
Artemisia scopaeformis	30	8444	P	30	44549	-1	5.01e-07	trnS-GCU(partical:96.67%);trnS-GGA(partical:93.33%)	LSC;LSC
Artemisia scopaeformis	30	89969	P	30	143711	-1	5.01e-07	ycf2;ycf2-2	IRb;IRa
Artemisia scopaeformis	30	90005	P	30	143747	-1	5.01e-07	ycf2;ycf2-2	IRb;IRa
Artemisia scopaeformis	30	105634	P	30	128050	-1	5.01e-07	IGS(rrn4.5,rrn5);IGS(rrn5-2,rrn4.5-2)	IRb;IRa
Artemisia scopaeformis	30	105666	P	30	128082	-1	5.01e-07	IGS(rrn4.5,rrn5);IGS(rrn5-2,rrn4.5-2)	IRb;IRa
Artemisia scopaeformis	30	34681	P	30	44549	-2	2.18e-05	trnS-UGA(partical:96.67%);trnS-GGA(partical:93.33%)	LSC;LSC
Artemisia scopaeformis	30	41403	P	30	41403	-2	2.18e-05	IGS(psaA,ycf3);IGS(psaA,ycf3)	LSC;LSC
Artemisia scopaeformis	30	66152	P	30	135811	-2	2.18e-05	IGS(psaJ,rpl33);IGS(trnV-GAC-2,ycf15-2)	LSC;IRa
Artemisia scopaeformis	30	111219	P	30	111251	-3	0.00061	IGS(rpl32,trnL-UAG);IGS(rpl32,trnL-UAG)	SSC;SSC
Artemisia scopaeformis	30	29429	R	30	69139	-3	0.00061	IGS(atpA,trnR-UCU);clpP-intron2	LSC;LSC
Artemisia scopaeformis	32	37817	F	32	40041	-2	1.55e-06	psaB;psaA	LSC;LSC
Artemisia scopaeformis	32	8442	F	32	34679	-3	4.66e-05	trnS-GCU(partical:90.62%);trnS-UGA(partical:90.62%)	LSC;LSC
Artemisia scopaeformis	33	5005	F	33	5020	-3	1.28e-05	IGS(trnK-UUU,rps16);IGS(trnK-UUU,rps16)	LSC;LSC
Artemisia scopaeformis	35	42863	F	35	93682	-3	9.6e-07	ycf3-intron1;ndhB-intron1	LSC;IRb
Artemisia scopaeformis	35	42863	P	35	140029	-3	9.6e-07	ycf3-intron1;ndhB-2-intron1	LSC;IRa
Artemisia scopaeformis	39	96744	F	39	118067	0	2.12e-14	IGS(rps12-2,ycf15);ndhA-intron1	IRb;SSC
Artemisia scopaeformis	39	42860	F	39	118067	-1	2.48e-12	ycf3-intron1;ndhA-intron1	LSC;SSC
Artemisia scopaeformis	39	118067	P	39	136963	0	2.12e-14	ndhA-intron1;IGS(ycf15-2,rps12)	SSC;IRa
Artemisia scopaeformis	41	42858	F	41	96742	-1	1.63e-13	ycf3-intron1;IGS(rps12-2,ycf15)	LSC;IRb
Artemisia scopaeformis	41	42858	P	41	136963	-1	1.63e-13	ycf3-intron1;IGS(ycf15-2,rps12)	LSC;IRa
Artemisia scopaeformis	42	89957	F	42	89993	-2	2.57e-12	ycf2;ycf2	IRb;IRb
Artemisia scopaeformis	42	143711	F	42	143747	-2	2.57e-12	ycf2-2;ycf2-2	IRa;IRa
Artemisia scopaeformis	42	89957	P	42	143711	-2	2.57e-12	ycf2;ycf2-2	IRb;IRa
Artemisia scopaeformis	42	89993	P	42	143747	-2	2.57e-12	ycf2;ycf2-2	IRb;IRa
Artemisia scopaeformis	43	114952	P	43	114952	-3	2.76e-11	IGS(ndhD,psaC);IGS(ndhD,psaC)	SSC;SSC
Artemisia scopaeformis	45	89972	F	45	89990	0	5.18e-18	ycf2;ycf2	IRb;IRb
Artemisia scopaeformis	45	89972	P	45	143711	0	5.18e-18	ycf2;ycf2-2	IRb;IRa
Artemisia scopaeformis	45	89990	P	45	143729	0	5.18e-18	ycf2;ycf2-2	IRb;IRa
Artemisia scopaeformis	48	72877	P	48	72877	0	8.1e-20	psbN(partical:4.17%);psbN(partical:4.17%)	LSC;LSC
Artemisia scopaeformis	60	89957	F	60	89975	-2	7.69e-23	ycf2;ycf2	IRb;IRb
Artemisia scopaeformis	60	143711	F	60	143729	-2	7.69e-23	ycf2-2;ycf2-2	IRa;IRa
Artemisia scopaeformis	60	89957	P	60	143711	-2	7.69e-23	ycf2;ycf2-2	IRb;IRa
Artemisia scopaeformis	60	89975	P	60	143729	-2	7.69e-23	ycf2;ycf2-2	IRb;IRa
Artemisia sublessingiana	30	90028	F	30	90064	-1	5.01e-07	ycf2;ycf2	IRb;IRb
Artemisia sublessingiana	30	105693	F	30	105725	-1	5.01e-07	IGS(rrn4.5,rrn5);IGS(rrn4.5,rrn5)	IRb;IRb
Artemisia sublessingiana	30	128099	F	30	128131	-1	5.01e-07	IGS(rrn5-2,rrn4.5-2);IGS(rrn5-2,rrn4.5-2)	IRa;IRa
Artemisia sublessingiana	30	66218	F	30	97964	-2	2.18e-05	IGS(psaJ,rpl33);IGS(ycf15,trnV-GAC)	LSC;IRb
Artemisia sublessingiana	30	37925	F	30	40149	-3	0.00061	psaB;psaA	LSC;LSC
Artemisia sublessingiana	30	56142	F	30	56166	-3	0.00061	rbcL(partical:36.67%);IGS(rbcL,accD)	LSC;LSC
Artemisia sublessingiana	30	86446	F	30	147382	-3	0.00061	ycf2;ycf2-2	IRb;IRa
Artemisia sublessingiana	30	8442	P	30	44628	-1	5.01e-07	trnS-GCU(partical:96.67%);trnS-GGA(partical:93.33%)	LSC;LSC
Artemisia sublessingiana	30	90028	P	30	143760	-1	5.01e-07	ycf2;ycf2-2	IRb;IRa
Artemisia sublessingiana	30	90064	P	30	143796	-1	5.01e-07	ycf2;ycf2-2	IRb;IRa
Artemisia sublessingiana	30	105693	P	30	128099	-1	5.01e-07	IGS(rrn4.5,rrn5);IGS(rrn5-2,rrn4.5-2)	IRb;IRa
Artemisia sublessingiana	30	105725	P	30	128131	-1	5.01e-07	IGS(rrn4.5,rrn5);IGS(rrn5-2,rrn4.5-2)	IRb;IRa
Artemisia sublessingiana	30	34782	P	30	44628	-2	2.18e-05	trnS-UGA(partical:96.67%);trnS-GGA(partical:93.33%)	LSC;LSC
Artemisia sublessingiana	30	41500	P	30	41500	-2	2.18e-05	IGS(psaA,ycf3);IGS(psaA,ycf3)	LSC;LSC
Artemisia sublessingiana	30	66218	P	30	135860	-2	2.18e-05	IGS(psaJ,rpl33);IGS(trnV-GAC-2,ycf15-2)	LSC;IRa
Artemisia sublessingiana	30	111273	P	30	111305	-3	0.00061	IGS(rpl32,trnL-UAG);IGS(rpl32,trnL-UAG)	SSC;SSC
Artemisia sublessingiana	32	37914	F	32	40138	-2	1.55e-06	psaB;psaA	LSC;LSC
Artemisia sublessingiana	32	8440	F	32	34780	-3	4.66e-05	trnS-GCU(partical:90.62%);trnS-UGA(partical:90.62%)	LSC;LSC
Artemisia sublessingiana	33	5005	F	33	5020	-3	1.28e-05	IGS(trnK-UUU,rps16);IGS(trnK-UUU,rps16)	LSC;LSC
Artemisia sublessingiana	35	42942	F	35	93741	-3	9.61e-07	ycf3-intron1;ndhB-intron1	LSC;IRb
Artemisia sublessingiana	35	42942	P	35	140078	-3	9.61e-07	ycf3-intron1;ndhB-2-intron1	LSC;IRa
Artemisia sublessingiana	39	96803	F	39	118117	0	2.12e-14	IGS(rps12-2,ycf15);ndhA-intron1	IRb;SSC
Artemisia sublessingiana	39	42939	F	39	118117	-1	2.48e-12	ycf3-intron1;ndhA-intron1	LSC;SSC
Artemisia sublessingiana	39	118117	P	39	137012	0	2.12e-14	ndhA-intron1;IGS(ycf15-2,rps12)	SSC;IRa
Artemisia sublessingiana	41	42937	F	41	96801	-1	1.63e-13	ycf3-intron1;IGS(rps12-2,ycf15)	LSC;IRb
Artemisia sublessingiana	41	42937	P	41	137012	-1	1.63e-13	ycf3-intron1;IGS(ycf15-2,rps12)	LSC;IRa
Artemisia sublessingiana	42	90016	F	42	90052	-2	2.57e-12	ycf2;ycf2	IRb;IRb
Artemisia sublessingiana	42	143760	F	42	143796	-2	2.57e-12	ycf2-2;ycf2-2	IRa;IRa
Artemisia sublessingiana	42	90016	P	42	143760	-2	2.57e-12	ycf2;ycf2-2	IRb;IRa
Artemisia sublessingiana	42	90052	P	42	143796	-2	2.57e-12	ycf2;ycf2-2	IRb;IRa
Artemisia sublessingiana	43	115002	P	43	115002	-3	2.76e-11	IGS(ndhD,psaC);IGS(ndhD,psaC)	SSC;SSC
Artemisia sublessingiana	45	90031	F	45	90049	0	5.18e-18	ycf2;ycf2	IRb;IRb
Artemisia sublessingiana	45	90031	P	45	143760	0	5.18e-18	ycf2;ycf2-2	IRb;IRa
Artemisia sublessingiana	45	90049	P	45	143778	0	5.18e-18	ycf2;ycf2-2	IRb;IRa
Artemisia sublessingiana	48	72934	P	48	72934	0	8.1e-20	psbN(partical:4.17%);psbN(partical:4.17%)	LSC;LSC
Artemisia sublessingiana	60	90016	F	60	90034	-2	7.69e-23	ycf2;ycf2	IRb;IRb
Artemisia sublessingiana	60	143760	F	60	143778	-2	7.69e-23	ycf2-2;ycf2-2	IRa;IRa
Artemisia sublessingiana	60	90016	P	60	143760	-2	7.69e-23	ycf2;ycf2-2	IRb;IRa
Artemisia sublessingiana	60	90034	P	60	143778	-2	7.69e-23	ycf2;ycf2-2	IRb;IRa
Artemisia terrae-albae	30	90065	F	30	90101	-1	5.01e-07	ycf2;ycf2	IRb;IRb
Artemisia terrae-albae	30	105730	F	30	105762	-1	5.01e-07	IGS(rrn4.5,rrn5);IGS(rrn4.5,rrn5)	IRb;IRb
Artemisia terrae-albae	30	128141	F	30	128173	-1	5.01e-07	IGS(rrn5-2,rrn4.5-2);IGS(rrn5-2,rrn4.5-2)	IRa;IRa
Artemisia terrae-albae	30	66252	F	30	98001	-2	2.18e-05	IGS(psaJ,rpl33);IGS(ycf15,trnV-GAC)	LSC;IRb
Artemisia terrae-albae	30	37941	F	30	40165	-3	0.000611	psaB;psaA	LSC;LSC
Artemisia terrae-albae	30	56160	F	30	56184	-3	0.000611	rbcL(partical:36.67%);IGS(rbcL,accD)	LSC;LSC
Artemisia terrae-albae	30	86483	F	30	147424	-3	0.000611	ycf2;ycf2-2	IRb;IRa
Artemisia terrae-albae	30	8445	P	30	44644	-1	5.01e-07	trnS-GCU(partical:96.67%);trnS-GGA(partical:93.33%)	LSC;LSC
Artemisia terrae-albae	30	90065	P	30	143802	-1	5.01e-07	ycf2;ycf2-2	IRb;IRa
Artemisia terrae-albae	30	90101	P	30	143838	-1	5.01e-07	ycf2;ycf2-2	IRb;IRa
Artemisia terrae-albae	30	105730	P	30	128141	-1	5.01e-07	IGS(rrn4.5,rrn5);IGS(rrn5-2,rrn4.5-2)	IRb;IRa
Artemisia terrae-albae	30	105762	P	30	128173	-1	5.01e-07	IGS(rrn4.5,rrn5);IGS(rrn5-2,rrn4.5-2)	IRb;IRa
Artemisia terrae-albae	30	34799	P	30	44644	-2	2.18e-05	trnS-UGA(partical:96.67%);trnS-GGA(partical:93.33%)	LSC;LSC
Artemisia terrae-albae	30	41516	P	30	41516	-2	2.18e-05	IGS(psaA,ycf3);IGS(psaA,ycf3)	LSC;LSC
Artemisia terrae-albae	30	66252	P	30	135902	-2	2.18e-05	IGS(psaJ,rpl33);IGS(trnV-GAC-2,ycf15-2)	LSC;IRa
Artemisia terrae-albae	30	111315	P	30	111347	-3	0.000611	IGS(rpl32,trnL-UAG);IGS(rpl32,trnL-UAG)	SSC;SSC
Artemisia terrae-albae	30	29529	R	30	69231	-3	0.000611	IGS(atpA,trnR-UCU);clpP-intron2	LSC;LSC
Artemisia terrae-albae	32	37930	F	32	40154	-2	1.55e-06	psaB;psaA	LSC;LSC
Artemisia terrae-albae	32	8443	F	32	34797	-3	4.66e-05	trnS-GCU(partical:90.62%);trnS-UGA(partical:90.62%)	LSC;LSC
Artemisia terrae-albae	33	5005	F	33	5020	-3	1.28e-05	IGS(trnK-UUU,rps16);IGS(trnK-UUU,rps16)	LSC;LSC
Artemisia terrae-albae	35	42958	F	35	93778	-3	9.61e-07	ycf3-intron1;ndhB-intron1	LSC;IRb
Artemisia terrae-albae	35	42958	P	35	140120	-3	9.61e-07	ycf3-intron1;ndhB-2-intron1	LSC;IRa
Artemisia terrae-albae	39	96840	F	39	118159	0	2.12e-14	IGS(rps12-2,ycf15);ndhA-intron1	IRb;SSC
Artemisia terrae-albae	39	42955	F	39	118159	-1	2.49e-12	ycf3-intron1;ndhA-intron1	LSC;SSC
Artemisia terrae-albae	39	118159	P	39	137054	0	2.12e-14	ndhA-intron1;IGS(ycf15-2,rps12)	SSC;IRa
Artemisia terrae-albae	41	42953	F	41	96838	-1	1.63e-13	ycf3-intron1;IGS(rps12-2,ycf15)	LSC;IRb
Artemisia terrae-albae	41	42953	P	41	137054	-1	1.63e-13	ycf3-intron1;IGS(ycf15-2,rps12)	LSC;IRa
Artemisia terrae-albae	42	90053	F	42	90089	-2	2.57e-12	ycf2;ycf2	IRb;IRb
Artemisia terrae-albae	42	143802	F	42	143838	-2	2.57e-12	ycf2-2;ycf2-2	IRa;IRa
Artemisia terrae-albae	42	90053	P	42	143802	-2	2.57e-12	ycf2;ycf2-2	IRb;IRa
Artemisia terrae-albae	42	90089	P	42	143838	-2	2.57e-12	ycf2;ycf2-2	IRb;IRa
Artemisia terrae-albae	43	115044	P	43	115044	-3	2.77e-11	IGS(ndhD,psaC);IGS(ndhD,psaC)	SSC;SSC
Artemisia terrae-albae	45	90068	F	45	90086	0	5.19e-18	ycf2;ycf2	IRb;IRb
Artemisia terrae-albae	45	90068	P	45	143802	0	5.19e-18	ycf2;ycf2-2	IRb;IRa
Artemisia terrae-albae	45	90086	P	45	143820	0	5.19e-18	ycf2;ycf2-2	IRb;IRa
Artemisia terrae-albae	48	72970	P	48	72970	0	8.11e-20	psbN(partical:4.17%);psbN(partical:4.17%)	LSC;LSC
Artemisia terrae-albae	60	90053	F	60	90071	-2	7.7e-23	ycf2;ycf2	IRb;IRb
Artemisia terrae-albae	60	143802	F	60	143820	-2	7.7e-23	ycf2-2;ycf2-2	IRa;IRa
Artemisia terrae-albae	60	90053	P	60	143802	-2	7.7e-23	ycf2;ycf2-2	IRb;IRa
Artemisia terrae-albae	60	90071	P	60	143820	-2	7.7e-23	ycf2;ycf2-2	IRb;IRa
Artemisia transiliensis	24970	82833	P	24970	126153	0	0	IR gene	IRb;IRa
Artemisia transiliensis	60	90062	F	60	90080	-2	7.7e-23	ycf2;ycf2	IRb;IRb
Artemisia transiliensis	60	90062	P	60	143816	-2	7.7e-23	ycf2;ycf2-2	IRb;IRa
Artemisia transiliensis	60	90080	P	60	143834	-2	7.7e-23	ycf2;ycf2-2	IRb;IRa
Artemisia transiliensis	60	143816	F	60	143834	-2	7.7e-23	ycf2-2;ycf2-2	IRa;IRa
Artemisia transiliensis	48	72982	P	48	72982	0	8.11e-20	psbN(partical:4.17%);psbN(partical:4.17%)	LSC;LSC
Artemisia transiliensis	45	90077	F	45	90095	0	5.19e-18	ycf2;ycf2	IRb;IRb
Artemisia transiliensis	45	90077	P	45	143816	0	5.19e-18	ycf2;ycf2-2	IRb;IRa
Artemisia transiliensis	45	90095	P	45	143834	0	5.19e-18	ycf2;ycf2-2	IRb;IRa
Artemisia transiliensis	39	96849	F	39	118173	0	2.13e-14	IGS(rps12-2,ycf15);ndhA-intron1	IRb;SSC
Artemisia transiliensis	39	118173	P	39	137068	0	2.13e-14	ndhA-intron1;IGS(ycf15-2,rps12)	SSC;IRa
Artemisia transiliensis	41	42961	F	41	96847	-1	1.63e-13	ycf3-intron1;IGS(rps12-2,ycf15)	LSC;IRb
Artemisia transiliensis	41	42961	P	41	137068	-1	1.63e-13	ycf3-intron1;IGS(ycf15-2,rps12)	LSC;IRa
Artemisia transiliensis	39	42963	F	39	118173	-1	2.49e-12	ycf3-intron1;ndhA-intron1	LSC;SSC
Artemisia transiliensis	42	90062	F	42	90098	-2	2.57e-12	ycf2;ycf2	IRb;IRb
Artemisia transiliensis	42	90062	P	42	143816	-2	2.57e-12	ycf2;ycf2-2	IRb;IRa
Artemisia transiliensis	42	90098	P	42	143852	-2	2.57e-12	ycf2;ycf2-2	IRb;IRa
Artemisia transiliensis	42	143816	F	42	143852	-2	2.57e-12	ycf2-2;ycf2-2	IRa;IRa
Artemisia transiliensis	43	115058	P	43	115058	-3	2.77e-11	IGS(ndhD,psaC);IGS(ndhD,psaC)	SSC;SSC
Artemisia transiliensis	30	8442	P	30	44652	-1	5.01e-07	trnS-GCU(partical:96.67%);trnS-GGA(partical:93.33%)	LSC;LSC
Artemisia transiliensis	30	90074	F	30	90110	-1	5.01e-07	ycf2;ycf2	IRb;IRb
Artemisia transiliensis	30	90074	P	30	143816	-1	5.01e-07	ycf2;ycf2-2	IRb;IRa
Artemisia transiliensis	30	90110	P	30	143852	-1	5.01e-07	ycf2;ycf2-2	IRb;IRa
Artemisia transiliensis	30	105739	F	30	105771	-1	5.01e-07	IGS(rrn4.5,rrn5);IGS(rrn4.5,rrn5)	IRb;IRb
Artemisia transiliensis	30	105739	P	30	128155	-1	5.01e-07	IGS(rrn4.5,rrn5);IGS(rrn5-2,rrn4.5-2)	IRb;IRa
Artemisia transiliensis	30	105771	P	30	128187	-1	5.01e-07	IGS(rrn4.5,rrn5);IGS(rrn5-2,rrn4.5-2)	IRb;IRa
Artemisia transiliensis	30	128155	F	30	128187	-1	5.01e-07	IGS(rrn5-2,rrn4.5-2);IGS(rrn5-2,rrn4.5-2)	IRa;IRa
Artemisia transiliensis	35	42966	F	35	93787	-3	9.61e-07	ycf3-intron1;ndhB-intron1	LSC;IRb
Artemisia transiliensis	35	42966	P	35	140134	-3	9.61e-07	ycf3-intron1;ndhB-2-intron1	LSC;IRa
Artemisia transiliensis	32	37920	F	32	40144	-2	1.55e-06	psaB;psaA	LSC;LSC
Artemisia transiliensis	31	29867	F	31	29893	-2	5.83e-06	IGS(trnR-UCU,trnG-UCC);IGS(trnR-UCU,trnG-UCC)	LSC;LSC
Artemisia transiliensis	33	5005	F	33	5020	-3	1.28e-05	IGS(trnK-UUU,rps16);IGS(trnK-UUU,rps16)	LSC;LSC
Artemisia transiliensis	30	34789	P	30	44652	-2	2.18e-05	trnS-UGA(partical:96.67%);trnS-GGA(partical:93.33%)	LSC;LSC
Artemisia transiliensis	30	41506	P	30	41506	-2	2.18e-05	IGS(psaA,ycf3);IGS(psaA,ycf3)	LSC;LSC
Artemisia transiliensis	30	66258	F	30	98010	-2	2.18e-05	IGS(psaJ,rpl33);IGS(ycf15,trnV-GAC)	LSC;IRb
Artemisia transiliensis	30	66258	P	30	135916	-2	2.18e-05	IGS(psaJ,rpl33);IGS(trnV-GAC-2,ycf15-2)	LSC;IRa
Artemisia transiliensis	32	8440	F	32	34787	-3	4.66e-05	trnS-GCU(partical:90.62%);trnS-UGA(partical:90.62%)	LSC;LSC
Artemisia transiliensis	30	29512	R	30	69244	-3	0.000611	IGS(atpA,trnR-UCU);clpP-intron2	LSC;LSC
Artemisia transiliensis	30	37931	F	30	40155	-3	0.000611	psaB;psaA	LSC;LSC
Artemisia transiliensis	30	56169	F	30	56193	-3	0.000611	rbcL(partical:36.67%);IGS(rbcL,accD)	LSC;LSC
Artemisia transiliensis	30	86492	F	30	147438	-3	0.000611	ycf2;ycf2-2	IRb;IRa
Artemisia transiliensis	30	111324	P	30	111356	-3	0.000611	IGS(rpl32,trnL-UAG);IGS(rpl32,trnL-UAG)	SSC;SSC

## Sheet: Table S5
Table S5. Raw values for each variant region of the subg. Seriphidium chloroplast genome used for hypervariable regions analysis
Window	Midpoint	Pi
1-703	403	0.00298
304-903	603	0.00328
504-1103	803	0.00189
704-1303	1003	0.00126
904-1503	1203	0.00032
1104-1710	1403	0.00032
1304-1912	1603	0.00128
1504-2153	1812	0.00272
1711-2353	2012	0.0032
1913-2553	2253	0.00192
2154-2753	2453	0.00048
2354-2953	2653	0.00146
2554-3153	2853	0.00177
2754-3353	3053	0.00177
2954-3553	3253	0.00048
3154-3753	3453	0.00061
3354-3953	3653	0.00093
3554-4153	3853	0.00125
3754-4353	4053	0.00096
3954-4555	4253	0.00082
4154-4760	4453	0.00314
4354-4962	4660	0.00362
4556-5162	4860	0.00463
4761-5363	5062	0.00275
4963-5563	5263	0.00211
5163-5783	5463	0.00224
5364-5992	5675	0.00257
5570-6192	5892	0.00352
5784-6392	6092	0.00269
5993-6599	6292	0.00191
6193-6799	6492	0.00145
6393-7000	6699	0.0021
6600-7200	6899	0.00385
6800-7400	7100	0.00368
7001-7600	7300	0.00255
7201-7800	7500	0.00065
7401-8000	7700	0.00096
7601-8200	7900	0.003
7801-8400	8100	0.0033
8001-8602	8300	0.00283
8201-8802	8501	0.00111
8401-9013	8702	0.00156
8603-9220	8902	0.00245
8803-9421	9114	0.00412
9014-9621	9320	0.00336
9221-9821	9521	0.00307
9422-10030	9721	0.00171
9622-10230	9930	0.00139
9822-10463	10130	0.00095
10031-10680	10330	0.00191
10231-10885	10580	0.00223
10464-11085	10784	0.00299
10681-11294	10985	0.00275
10886-11499	11185	0.00339
11086-11699	11394	0.00262
11295-11987	11599	0.00126
11500-12187	11799	0.00306
11700-12759	12087	0.00338
11988-12970	12659	0.00476
12188-13170	12870	0.00233
12760-13370	13070	0.0017
12971-13570	13270	0.00095
13171-13770	13470	0.0008
13371-13970	13670	0.00177
13571-14170	13870	0.00114
13771-14370	14070	0.00114
13971-14570	14270	0.00033
14171-14770	14470	0.00065
14371-14970	14670	0.00048
14571-15170	14870	0.00095
14771-15370	15070	0.00063
14971-15570	15270	0.00095
15171-15770	15470	0.00119
15371-15970	15670	0.00136
15571-16170	15870	0.00104
15771-16370	16070	0.00017
15971-16570	16270	0
16171-16770	16470	0.00017
16371-16971	16670	0.00082
16571-17171	16871	0.00146
16771-17371	17071	0.00161
16972-17571	17271	0.0013
17172-17771	17471	0.00082
17372-17971	17671	0.0005
17572-18171	17871	0.00065
17772-18371	18071	0.00048
17972-18571	18271	0.00048
18172-18771	18471	0.00032
18372-18971	18671	0.00063
18572-19171	18871	0.00108
18772-19371	19071	0.00076
18972-19571	19271	0.00045
19172-19771	19471	0.00017
19372-19971	19671	0.00017
19572-20171	19871	0.00017
19772-20371	20071	0.00032
19972-20571	20271	0.0017
20172-20771	20471	0.00202
20372-20971	20671	0.00243
20572-21171	20871	0.00136
20772-21371	21071	0.00121
20972-21571	21271	0.00155
21172-21771	21471	0.0014
21372-21971	21671	0.00185
21572-22171	21871	0.00126
21772-22371	22071	0.0011
21972-22571	22271	0.00111
22172-22771	22471	0.00063
22372-22971	22671	0.00095
22572-23171	22871	0.00032
22772-23390	23071	0.00189
22972-23596	23271	0.00206
23172-23796	23496	0.00206
23391-23996	23696	0.00184
23597-24196	23896	0.00136
23797-24396	24096	0.00199
23997-24596	24296	0.00063
24197-24796	24496	0.00126
24397-24996	24696	0.00063
24597-25203	24896	0.00125
24797-25404	25096	0.00219
24997-25627	25304	0.00361
25204-25843	25520	0.00331
25405-26043	25734	0.00204
25628-26243	25943	0.00096
25844-26444	26143	0.00064
26044-26644	26344	0.00207
26244-26844	26544	0.00304
26445-27044	26744	0.00335
26645-27244	26944	0.00177
26845-27444	27144	0.00096
27045-27647	27344	0.00189
27245-27847	27547	0.00189
27445-28047	27747	0.00141
27648-28262	27947	0.00143
27848-28462	28147	0.00158
28048-28662	28362	0.00189
28263-28862	28562	0.00128
28463-29062	28762	0.00128
28663-29262	28962	0.00096
28863-29462	29162	0.00032
29063-29662	29362	0.00032
29263-29868	29562	0.00184
29463-30082	29762	0.00218
29663-30347	29968	0.00262
29869-30547	30247	0.0011
30083-30755	30447	0.00076
30348-30955	30647	0.00032
30548-31155	30855	0.00108
30756-31364	31055	0.00335
30956-31566	31255	0.00432
31156-31766	31466	0.00468
31365-31985	31666	0.004
31567-32207	31885	0.00355
31767-32407	32107	0.00244
31986-32607	32307	0.00084
32208-32807	32507	0
32408-33007	32707	0
32608-33207	32907	0.00065
32808-33407	33107	0.00065
33008-33607	33307	0.00082
33208-33807	33507	0.00017
33408-34007	33707	0.00065
33608-34207	33907	0.00048
33808-34407	34107	0.00048
34008-34607	34307	0
34208-34807	34507	0
34408-35011	34707	0.00017
34608-35211	34907	0.00017
34808-35416	35111	0.00206
35012-35616	35311	0.00253
35212-35816	35516	0.00284
35417-36084	35716	0.00158
35617-36291	35980	0.00189
35817-36492	36191	0.00221
36085-36692	36392	0.00189
36292-36892	36592	0.00095
36493-37092	36792	0.0008
36693-37292	36992	0.0008
36893-37492	37192	0.00096
37093-37692	37392	0.00048
37293-37892	37592	0.00111
37493-38092	37792	0.00126
37693-38292	37992	0.00189
37893-38492	38192	0.00158
38093-38692	38392	0.00126
38293-38892	38592	0.0008
38493-39092	38792	0.00033
38693-39292	38992	0.00033
38893-39492	39192	0.00048
39093-39692	39392	0.00032
39293-39892	39592	0.00063
39493-40092	39792	0.00032
39693-40292	39992	0.00032
39893-40492	40192	0
40093-40692	40392	0
40293-40892	40592	0
40493-41092	40792	0.00084
40693-41292	40992	0.00217
40893-41492	41192	0.00273
41093-41693	41392	0.00233
41293-41913	41593	0.00132
41493-42124	41813	0.00171
41694-42327	42024	0.00158
41914-42527	42227	0.00224
42125-42745	42427	0.00224
42328-42945	42627	0.0024
42528-43145	42845	0.00239
42746-43345	43045	0.00145
42946-43545	43245	0.00128
43146-43745	43445	0.00063
43346-43945	43645	0.00168
43546-44147	43845	0.00232
43746-44351	44047	0.00248
43946-44551	44247	0.00175
44148-44768	44451	0.00111
44352-44983	44668	0.00153
44552-45183	44883	0.00153
44769-45384	45083	0.00153
44984-45591	45283	0.00063
45184-45791	45491	0.00032
45385-45991	45691	0
45592-46191	45891	0.00017
45792-46408	46091	0.00111
45992-46608	46308	0.00128
46192-46847	46508	0.00227
46409-47047	46747	0.00229
46609-47247	46947	0.00212
46848-47447	47147	0.00113
47048-47647	47347	0.00017
47248-47847	47547	0.00065
47448-48047	47747	0.00048
47648-48267	47947	0.00096
47848-48467	48166	0.00175
48048-48667	48367	0.00175
48268-48867	48567	0.00158
48468-49067	48767	0.00032
48668-49267	48967	0.00032
48868-49467	49167	0.00017
49068-49667	49367	0.00017
49268-49867	49567	0.00017
49468-50067	49767	0
49668-50267	49967	0.00032
49868-50467	50167	0.0008
50068-50677	50367	0.00225
50268-50898	50572	0.00289
50468-51128	50788	0.00451
50678-51333	51018	0.00337
50899-51539	51233	0.0029
51129-51739	51439	0.0008
51334-51941	51639	0.00093
51540-52141	51841	0.00045
51740-52341	52041	0.00045
51942-52542	52241	0
52142-52742	52441	0.00032
52342-52942	52642	0.00032
52543-53142	52842	0.00032
52743-53342	53042	0
52943-53542	53242	0.00032
53143-53742	53442	0.00095
53343-53942	53642	0.00095
53543-54142	53842	0.00063
53743-54342	54042	0
53943-54542	54242	0.00126
54143-54743	54442	0.00158
54343-54952	54643	0.00206
54543-55159	54843	0.00111
54744-55359	55059	0.0008
54953-55559	55259	0.00032
55160-55759	55459	0
55360-55959	55659	0.00032
55560-56159	55859	0.00032
55760-56359	56059	0.00032
55960-56559	56259	0.00048
56160-56783	56459	0.00168
56360-57043	56659	0.00232
56560-57292	56943	0.00375
56784-57492	57172	0.00288
57044-57692	57392	0.00286
57293-57892	57592	0.00126
57493-58092	57792	0.00253
57693-58292	57992	0.00221
57893-58492	58192	0.00189
58093-58692	58392	0.00082
58293-58892	58592	0.00113
58493-59102	58792	0.00161
58693-59308	58993	0.00202
58893-59508	59208	0.00139
59103-59708	59408	0.00155
59309-59909	59608	0.00082
59509-60109	59809	0.00082
59709-60309	60009	0.00177
59910-60513	60209	0.00211
60110-60713	60409	0.00227
60310-60913	60613	0.00067
60514-61113	60813	0.00017
60714-61313	61013	0.00017
60914-61515	61213	0.00065
61114-61715	61415	0.00065
61314-61915	61615	0.00048
61516-62115	61815	0.00048
61716-62315	62015	0.00048
61916-62516	62215	0.00111
62116-62722	62415	0.00196
62316-62922	62616	0.00227
62517-63124	62822	0.00334
62723-63324	63023	0.00299
62923-63524	63224	0.00268
63125-63724	63424	0.00129
63325-63924	63624	0.00032
63525-64124	63824	0.00032
63725-64324	64024	0.00095
63925-64525	64224	0.00251
64125-64804	64424	0.0044
64325-65009	64625	0.00394
64526-65209	64904	0.00286
64805-65409	65109	0.00096
65010-65609	65309	0.00096
65210-65809	65509	0.0008
65410-66026	65709	0.0018
65610-66226	65909	0.00163
65810-66426	66126	0.00195
66027-66626	66326	0.00095
66227-66831	66526	0.00189
66427-67031	66726	0.00126
66627-67231	66931	0.00192
66832-67451	67131	0.00066
67032-67651	67351	0.00097
67232-67852	67551	0.00095
67452-68070	67751	0.00111
67652-68270	67970	0.0016
67853-68470	68170	0.00128
68071-68671	68370	0.00111
68271-68871	68570	0.00032
68471-69072	68771	0.00032
68672-69273	68972	0.00063
68872-69473	69172	0.0008
69073-69673	69373	0.00048
69274-69880	69573	0.0005
69474-70089	69774	0.00115
69674-70289	69989	0.00132
69881-70489	70189	0.00146
70090-70689	70389	0.00145
70290-70889	70589	0.00128
70490-71091	70789	0.00111
70690-71291	70990	0.00063
70890-71492	71191	0.00096
71092-71693	71391	0.00096
71292-71893	71592	0.00082
71493-72093	71793	0.00065
71694-72293	71993	0.00033
71894-72493	72193	0.00093
72094-72693	72393	0.00076
72294-72893	72593	0.00164
72494-73093	72793	0.00088
72694-73293	72993	0.00088
72894-73495	73193	0.00088
73094-73698	73393	0.00168
73294-73898	73598	0.00199
73496-74098	73798	0.00143
73699-74298	73998	0.00211
73899-74498	74198	0.00212
74099-74704	74398	0.00197
74299-74905	74604	0.00067
74499-75105	74805	0.00033
74705-75305	75005	0.00017
74906-75505	75205	0
75106-75705	75405	0.00032
75306-75905	75605	0.00063
75506-76110	75805	0.00126
75706-76311	76005	0.00139
75906-76519	76210	0.00156
76111-76719	76411	0.0011
76312-76919	76619	0.00065
76520-77119	76819	0.00048
76720-77320	77019	0.00032
76920-77520	77220	0.00132
77120-77720	77420	0.00101
77321-77920	77620	0.00134
77521-78120	77820	0.00082
77721-78326	78020	0.00145
77921-78526	78220	0.00111
78121-78726	78426	0.00063
78327-78948	78626	0
78527-79156	78848	0.00126
78727-79356	79056	0.00126
78949-79556	79256	0.00158
79157-79756	79456	0.00111
79357-79958	79656	0.00175
79557-80158	79856	0.0016
79757-80358	80058	0.00153
79959-80577	80258	0.00138
80159-80777	80467	0.00138
80359-80977	80677	0.00065
80578-81194	80877	0.00221
80778-81395	81082	0.00312
80978-81595	81294	0.00407
81195-81796	81495	0.00203
81396-81996	81695	0.00143
81596-82214	81896	0.00177
81797-82414	82114	0.00177
81997-82614	82314	0.00162
82215-82814	82514	0.00065
82415-83014	82714	0.00206
82615-83214	82914	0.00221
82815-83629	83114	0.00266
83015-83830	83529	0.00156
83215-84030	83729	0.00108
83630-84230	83930	0.00032
83831-84430	84130	0
84031-84630	84330	0
84231-84830	84530	0
84431-85030	84730	0.00017
84631-85230	84930	0.00017
84831-85430	85130	0.00017
85031-85630	85330	0
85231-85830	85530	0
85431-86030	85730	0
85631-86230	85930	0
85831-86430	86130	0
86031-86630	86330	0
86231-86830	86530	0
86431-87030	86730	0.00032
86631-87230	86930	0.00032
86831-87430	87130	0.00032
87031-87630	87330	0
87231-87830	87530	0.00017
87431-88030	87730	0.00017
87631-88230	87930	0.00048
87831-88430	88130	0.00032
88031-88630	88330	0.00032
88231-88830	88530	0
88431-89030	88730	0.00066
88631-89230	88930	0.00066
88831-89430	89130	0.00066
89031-89630	89330	0
89231-89830	89530	0
89431-90030	89730	0.00066
89631-90230	89930	0.00097
89831-90430	90130	0.00097
90031-90630	90330	0.00063
90231-90830	90530	0.00032
90431-91030	90730	0.00032
90631-91230	90930	0.00032
90831-91430	91130	0.00032
91031-91630	91330	0.00032
91231-91830	91530	0.00032
91431-92030	91730	0.00032
91631-92230	91930	0.00063
91831-92430	92130	0.00032
92031-92639	92330	0.00158
92231-92839	92530	0.00126
92431-93039	92739	0.00189
92640-93239	92939	0.00278
92840-93439	93139	0.00278
93040-93639	93339	0.00215
93240-93839	93539	0
93440-94039	93739	0
93640-94239	93939	0
93840-94439	94139	0
94040-94639	94339	0.00032
94240-94839	94539	0.00126
94440-95039	94739	0.00126
94640-95239	94939	0.00095
94840-95439	95139	0
95040-95639	95339	0.00032
95240-95839	95539	0.00032
95440-96039	95739	0.00032
95640-96239	95939	0
95840-96450	96139	0
96040-96650	96350	0
96240-96850	96550	0
96451-97050	96750	0
96651-97250	96950	0
96851-97450	97150	0
97051-97650	97350	0
97251-97850	97550	0
97451-98050	97750	0.00032
97651-98251	97950	0.00032
97851-98451	98151	0.00032
98051-98651	98351	0.00017
98252-98851	98551	0.00017
98452-99051	98751	0.00017
98652-99251	98951	0.00017
98852-99451	99151	0.00061
99052-99651	99351	0.00061
99252-99851	99551	0.00076
99452-100051	99751	0.00032
99652-100251	99951	0.00032
99852-100451	100151	0
100052-100651	100351	0
100252-100851	100551	0
100452-101051	100751	0
100652-101251	100951	0
100852-101451	101151	0
101052-101652	101351	0
101252-101852	101551	0
101452-102052	101752	0.00032
101653-102252	101952	0.00032
101853-102452	102152	0.00032
102053-102652	102352	0
102253-102852	102552	0
102453-103052	102752	0
102653-103252	102952	0.00032
102853-103452	103152	0.00032
103053-103652	103352	0.00032
103253-103852	103552	0
103453-104052	103752	0
103653-104252	103952	0
103853-104452	104152	0
104053-104652	104352	0
104253-104852	104552	0
104453-105052	104752	0
104653-105252	104952	0
104853-105452	105152	0
105053-105652	105352	0
105253-105852	105552	0
105453-106052	105752	0
105653-106252	105952	0
105853-106452	106152	0
106053-106652	106352	0
106253-106852	106552	0
106453-107052	106752	0
106653-107252	106952	0
106853-107452	107152	0
107053-107652	107352	0.00032
107253-107852	107552	0.00032
107453-108052	107752	0.00032
107653-108252	107952	0
107853-108452	108152	0.00032
108053-108652	108352	0.00032
108253-108873	108552	0.00363
108453-109073	108773	0.00432
108653-109273	108973	0.00496
108874-109473	109173	0.00227
109074-109673	109373	0.00206
109274-109873	109573	0.00175
109474-110073	109773	0.00206
109674-110273	109973	0.00158
109874-110473	110173	0.00143
110074-110673	110373	0.00143
110274-110873	110573	0.00128
110474-111074	110773	0.00239
110674-111283	110973	0.00225
110874-111483	111174	0.00288
111075-111687	111383	0.00294
111284-111887	111583	0.00368
111484-112089	111787	0.00368
111688-112334	111989	0.00328
111888-112554	112189	0.00468
112090-112772	112454	0.00515
112335-113005	112661	0.00483
112555-113210	112881	0.0019
112773-113410	113105	0.00063
113006-113610	113310	0.00032
113211-113810	113510	0.00048
113411-114010	113710	0.00143
113611-114210	113910	0.00128
113811-114429	114110	0.00191
114011-114641	114316	0.00113
114211-114841	114541	0.00128
114430-115041	114741	0.0008
114642-115241	114941	0.0015
114842-115441	115141	0.00245
115042-115641	115341	0.0023
115242-115841	115541	0.00223
115442-116041	115741	0.00357
115642-116242	115941	0.00404
115842-116442	116142	0.00387
116042-116642	116342	0.00158
116243-116842	116542	0.00126
116443-117057	116742	0.00063
116643-117257	116942	0.00032
116843-117457	117157	0
117058-117657	117357	0.00048
117258-117864	117557	0.00296
117458-118076	117763	0.00557
117658-118276	117976	0.00509
117865-118476	118176	0.00293
118077-118680	118376	0.00129
118277-118880	118580	0.00146
118477-119080	118780	0.00114
118681-119281	118980	0.00101
118881-119481	119180	0.00147
119081-119686	119381	0.00275
119282-119886	119585	0.00247
119482-120086	119786	0.00216
119687-120286	119986	0.00088
119887-120486	120186	0.00032
120087-120686	120386	0.00032
120287-120886	120586	0.00032
120487-121086	120786	0.00032
120687-121286	120986	0.00048
120887-121486	121186	0.00146
121087-121686	121386	0.00177
121287-121886	121586	0.00129
121487-122087	121786	0.00063
121687-122287	121987	0.00032
121887-122490	122187	0.00171
122088-122692	122387	0.00234
122288-122892	122590	0.00333
122491-123092	122792	0.0037
122693-123292	122992	0.00275
122893-123492	123192	0.00225
123093-123692	123392	0.00111
123293-123919	123592	0.00238
123493-124119	123813	0.00337
123693-124319	124019	0.00487
123920-124519	124219	0.00377
124120-124719	124419	0.00377
124320-124925	124619	0.00196
124520-125125	124825	0.00267
124720-125325	125025	0.00168
124926-125525	125225	0.00184
125126-125725	125425	0.0016
125326-125925	125625	0.00286
125526-126125	125825	0.00332
125726-126325	126025	0.00414
125926-126525	126225	0.00384
126126-126758	126425	0.00489
126326-126958	126658	0.00488
126526-127158	126858	0.0036
126759-127358	127058	0.0016
126959-127558	127258	0.00017
127159-127758	127458	0.00032
127359-127958	127658	0.00032
127559-128158	127858	0.00032
127759-128358	128058	0.00032
127959-128558	128258	0.00032
128159-128758	128458	0.00032
128359-128958	128658	0
128559-129158	128858	0
128759-129358	129058	0
128959-129558	129258	0
129159-129758	129458	0
129359-129958	129658	0
129559-130158	129858	0
129759-130358	130058	0
129959-130558	130258	0
130159-130758	130458	0
130359-130958	130658	0
130559-131158	130858	0
130759-131358	131058	0
130959-131558	131258	0
131159-131758	131458	0
131359-131958	131658	0
131559-132158	131858	0
131759-132358	132058	0
131959-132558	132258	0
132159-132758	132458	0
132359-132958	132658	0.00032
132559-133158	132858	0.00032
132759-133358	133058	0.00032
132959-133558	133258	0
133159-133758	133458	0
133359-133958	133658	0
133559-134158	133858	0.00032
133759-134359	134058	0.00032
133959-134559	134258	0.00032
134159-134759	134459	0
134360-134959	134659	0
134560-135159	134859	0
134760-135359	135059	0
134960-135559	135259	0
135160-135759	135459	0
135360-135959	135659	0
135560-136159	135859	0
135760-136359	136059	0.00032
135960-136559	136259	0.00076
136160-136759	136459	0.00076
136360-136959	136659	0.00061
136560-137159	136859	0.00017
136760-137359	137059	0.00033
136960-137559	137259	0.00017
137160-137760	137459	0.00017
137360-137960	137659	0
137560-138160	137860	0.00032
137761-138360	138060	0.00032
137961-138560	138260	0.00032
138161-138760	138460	0
138361-138960	138660	0
138561-139160	138860	0
138761-139360	139060	0
138961-139560	139260	0
139161-139771	139460	0
139361-139971	139671	0
139561-140171	139871	0
139772-140371	140071	0.00032
139972-140571	140271	0.00032
140172-140771	140471	0.00032
140372-140971	140671	0
140572-141171	140871	0.00095
140772-141371	141071	0.00126
140972-141571	141271	0.00126
141172-141771	141471	0.00032
141372-141971	141671	0
141572-142171	141871	0
141772-142371	142071	0
141972-142571	142271	0
142172-142771	142471	0.00183
142372-142971	142671	0.00246
142572-143171	142871	0.00278
142772-143380	143071	0.00158
142972-143580	143280	0.00158
143172-143780	143480	0.00126
143381-143980	143680	0.00095
143581-144180	143880	0.00032
143781-144380	144080	0.00063
143981-144580	144280	0.00032
144181-144780	144480	0.00032
144381-144980	144680	0.00032
144581-145180	144880	0.00032
144781-145380	145080	0.00063
144981-145580	145280	0.00032
145181-145780	145480	0.00063
145381-145980	145680	0.00032
145581-146180	145880	0.00097
145781-146380	146080	0.00066
145981-146580	146280	0.00066
146181-146780	146480	0
146381-146980	146680	0.00066
146581-147180	146880	0.00066
146781-147380	147080	0.00066
146981-147580	147280	0
147181-147780	147480	0
147381-147980	147680	0.00032
147581-148180	147880	0.00048
147781-148380	148080	0.00048
147981-148580	148280	0.00017
148181-148780	148480	0
148381-148980	148680	0.00032
148581-149180	148880	0.00032
148781-149380	149080	0.00032
148981-149580	149280	0
149181-149780	149480	0
149381-149980	149680	0
149581-150180	149880	0
149781-150380	150080	0
149981-150580	150280	0
150181-150780	150480	0
150381-150980	150680	0.00017
150581-151180	150880	0.00017
150781-151380	151080	0.00017
150981-151580	151280	0
151181-151780	151480	0
151381-151980	151680	0
151581-152180	151874	0.00032
